# Supplementary material for: Loss of Ambra1 promotes melanoma growth and invasion
Source: Nat Commun. 2021 May 5;12:2550. doi: 10.1038/s41467-021-22772-2 (PMC8100102; doi:10.1038/s41467-021-22772-2)
Supplement: Supplementary file 4 — Supplementary Data 1 [file 41467_2021_22772_MOESM4_ESM.xlsx]

## Sheet: padj<0.01
Upregulated Processes IN BPA-/- Mice Adjusted p-value <0.01
GO_BIOLOGICAL_PROCESS_2018
Term	Overlap	P-value	Adjusted P-value	Odds Ratio	Combined Score	Genes
extracellular matrix organization (GO:0030198)	75/230	2.4392550137037332E-20	1.2447518334930151E-16	3.15059861373661	142.28106234860965	COL18A1;SPARC;COL16A1;COL14A1;LAMC3;ELN;ITGB3;TNC;LOXL3;LOXL4;DMP1;LAMC1;FGF2;LOXL1;HAPLN1;LOXL2;CAPNS1;SH3PXD2A;FLOT1;COL10A1;TPSAB1;ADAMTS9;ITGA4;MMP2;ITGA1;BGN;HSPG2;ADAM19;MMP14;VCAN;COL2A1;ADAM15;COL4A2;MMP15;COL4A1;COL6A2;ADAM12;COL6A1;ITGA8;COL8A1;ITGA5;MATN4;FBN2;LAMA2;LAMA4;COL11A2;PDGFB;PDGFA;NID1;NID2;VTN;SCUBE1;HAS1;SERPINH1;GPM6B;JAM3;TGFB1;VCAM1;LAMB2;FN1;LAMB1;COL1A1;MFAP5;COL3A1;B…
nervous system development (GO:0007399)	92/456	2.3173547230266437E-10	5.912730575802481E-7	1.949317738791423	43.246441716146464	ACHE;DAGLA;PLXND1;ATN1;STMN3;PCSK9;CYP46A1;FGF2;HAPLN1;DPYSL4;NAGLU;MDK;ADGRA2;DPYSL2;DPF1;EPHB2;CDK5RAP2;SH3GL1;DACT1;KIRREL3;PCDHGA8;PCDHGA6;MAP1S;TMOD2;GFRA1;GFRA3;GFRA2;ZEB2;VCAN;ADORA2A;FEZ1;NINJ1;MAL;EVL;HAP1;SHANK3;NLGN3;NUMBL;NLGN2;SRC;PCDH10;DCTN1;GSTP1;ZC4H2;NRXN1;ADAM22;PCDH18;KALRN;PCDH17;ZNHIT2;PTPRZ1;SLITRK1;ADAM23;BTBD2;NDN;CSK;FYN;PCDH1;ASIC2;GPM6B;FARP1;GDF11;TCF7L1;TGFB1;MOG;CNT…
axonogenesis (GO:0007409)	54/224	2.1945359031830163E-9	3.7329055713143105E-6	2.329192546583851	46.43779948696613	SPON2;NRP1;DOCK7;TUBB3;GRB10;EPHB2;SCN1B;EPHB3;LYPLA2;UNC5A;MAP1S;PRKCA;GFRA1;GAB2;GFRA3;GFRA2;GAP43;DOK5;FEZ1;MAP1A;EVL;SHANK3;NLGN3;BRSK1;SRC;ATL1;NRXN1;SEMA3B;LRRC55;NTN1;RAP1GAP;MAPK7;SLITRK2;SLITRK1;GPC1;SLIT3;NCAM1;FYN;APBB1;PDLIM7;NTNG1;NGFR;LRRN2;SEMA4F;L1CAM;S100B;PTK2;LRFN3;LRFN2;LRFN4;EFNA2;LRFN1;PLXNB3;FMOD
synapse assembly (GO:0007416)	23/64	4.2481289412905544E-8	5.419550496851425E-5	3.4722222222222223	58.938201760632765	KIRREL3;NLGN3;ACHE;FARP1;NLGN2;PLXND1;NRXN1;PCDHB15;PCDHB14;PCDHB13;PCDHB12;PCDHB11;PCDHB10;PCDH17;SDK1;SLITRK1;PCDHB16;PCDHB6;PCDHB5;PCDHB3;SHANK3;PCDHB9;PCDHB7
axon guidance (GO:0007411)	40/159	7.448552125678977E-8	7.601992299467963E-5	2.4306505028408227	39.89344289732297	SPON2;NRP1;PLXND1;SRC;NRXN1;SEMA3B;PTPRM;NTN1;RAP1GAP;MAPK7;TUBB3;GPC1;CHN1;GRB10;SLIT3;NCAM1;FYN;EPHB2;SCN1B;PLXNA4;PDLIM7;EPHB3;NGFR;LYPLA2;UNC5A;PRKCA;GFRA1;SEMA4F;GAB2;L1CAM;GFRA3;GFRA2;PTK2;GAP43;EFNA2;DOK5;FEZ1;PLXNB3;EVL;SHANK3
substrate adhesion-dependent cell spreading (GO:0034446)	15/33	2.694569791667842E-7	2.2917316078134998E-4	4.391743522178305	66.43327664195918	NRP1;ITGA4;ITGB3;FN1;ILK;LAMB1;PARVA;LAMC1;SRCIN1;PEAK1;MICALL2;ITGA8;RADIL;EPHB3;FERMT3
integrin-mediated signaling pathway (GO:0007229)	20/59	9.453559510940917E-7	6.891644883475929E-4	3.275198558912634	45.43258597412511	NRP1;SEMA7A;COL16A1;SRC;ITGB3;RCC2;NME2;ADAM11;ILK;THY1;PTK2;HCK;COL3A1;ADAM15;ITGA10;ABL1;ZYX;CCM2;BCAR1;FERMT3
platelet-derived growth factor receptor signaling pathway (GO:0048008)	10/17	1.3536604907633218E-6	8.634661855456539E-4	5.683432793407219	76.79851185160716	PDGFRB;NRP1;RGS14;SRC;PDGFD;PDGFB;ABL1;PDGFA;PTPRJ;BCAR1
calcium-dependent cell-cell adhesion via plasma membrane cell adhesion molecules (GO:0016339)	16/42	1.969825565940926E-6	0.001116891095888505	3.680699332873246	48.35542880825355	PCDHGC3;PCDHB14;PCDHB13;PCDHB11;PCDHB10;CDH5;CDH20;CDH10;PCDHB16;CDH11;PCDHB6;PCDHB5;DCHS1;PCDHB3;PCDHB9;CDH19
axon development (GO:0061564)	26/95	2.559180453499776E-6	0.0013059497854209356	2.644291889143148	34.04743561027679	BRSK1;ATL1;DOCK7;NREP;LRRC55;SLITRK2;SLITRK1;SLIT3;APBB1;EPHB2;EPHB3;NTNG1;MAP1S;LRRN2;RTN4RL2;L1CAM;S100B;LRFN3;LRFN2;GAP43;LRFN4;RTN4RL1;LRFN1;MAP1A;PLP1;FMOD
chondroitin sulfate proteoglycan biosynthetic process (GO:0050650)	12/26	3.5239316930496356E-6	0.0016347839481483902	4.459308807134895	55.99078364965568	VCAN;CHST7;CHPF;CHST11;CHST12;CHPF2;B3GAT3;XYLT2;BGN;PXYLP1;CSPG4;CHST3
cell-cell adhesion via plasma-membrane adhesion molecules (GO:0098742)	33/143	7.574978733160204E-6	0.0032212597062763765	2.2296544035674475	26.289097021352035	PTPRT;TENM3;GYPC;PTPRM;TRO;CDH5;CDH20;SCARF2;SCARF1;KIRREL3;CADM3;CADM4;VCAM1;CADM1;PCDHGC3;PCDHB14;PCDHB13;PCDHB11;PCDHB10;TGFBR2;CLDN11;CLDN5;SDK1;CDH10;CDH11;PCDHB16;PLXNB3;PCDHB6;PCDHB5;DCHS1;PCDHB3;PCDHB9;CDH19
cell-cell junction organization (GO:0045216)	21/73	9.913179606942866E-6	0.003891304271863803	2.7794322017073654	32.023632276862266	CSF1R;CADM3;NLGN2;TGFB1;SMAD3;CADM1;GJC1;CDH5;CLDN5;SDK1;PARD6A;CDH20;CDH10;GJA4;CDH11;FSCN1;PRTN3;CSK;TLN2;TLN1;CDH19
collagen fibril organization (GO:0030199)	12/30	2.1255699075500564E-5	0.007747702313019955	3.8647342995169085	41.58023384256068	COL1A1;COL3A1;COL2A1;COL5A1;COL14A1;COL5A3;COL11A2;COL5A2;SERPINH1;LOXL4;LOXL1;LOXL2
cell morphogenesis involved in differentiation (GO:0000904)	17/55	2.448377908070841E-5	0.008329381643257002	2.9863855950812472	31.707948273409837	NRP1;ITGA4;ITGB3;FN1;ILK;LAMB1;PARVA;LAMC1;SRCIN1;UNK;RILPL2;PEAK1;ITGA8;MICALL2;RADIL;EPHB3;FERMT3
central nervous system development (GO:0007417)	43/218	2.4683922495478485E-5	0.00787262853090167	1.9057749412755398	20.21904945296747	THRA;SRC;GSTP1;ADAM22;ATN1;LOXL3;SMG9;PCDH18;HAPLN1;PTPRZ1;ADGRA2;ADAM23;APOD;CSK;FYN;CIC;ASIC2;CDK5RAP2;NKX2-2;SH3GL1;EPHA7;MOG;MAP1S;CNTN6;FOXJ1;SOX11;SOX12;S100B;SOX10;HSPG2;GRIN2D;TGFBR2;NR4A2;VCAN;PITPNM1;ADORA2A;COL4A1;RARA;RARB;MAL;AGTR2;HAP1;NES
GO_CELLULAR_COMPONENT_2018
Term	Overlap	P-value	Adjusted P-value	Odds Ratio	Combined Score	Genes
focal adhesion (GO:0005925)	80/357	1.73218363439395E-11	7.725539009397016E-9	2.1651172546313213	53.64955562362161	NRP1;CD81;ARPC1B;TGFB1I1;RPLP1;ITGB3;DOCK7;TNC;FHL2;ILK;TRIOBP;AKAP12;MRC2;LASP1;CSRP2;ADGRE5;ANXA6;FLOT1;RPLP2;FLOT2;SCARF2;TNS3;TNS2;GIT1;TNS1;TGM2;PDGFRB;TLE2;MAP2K2;ITGA4;ANXA5;ITGA1;RHOG;AFAP1;HSPG2;RHOB;HCK;MMP14;ARMC5;PEAK1;ITGA8;CDC42EP1;EVL;TLN2;ARHGEF2;ITGA5;TLN1;ATP6V0C;ENG;FBLN7;LRP1;FBLIM1;PXN;THY1;CNN3;SLC9A3R2;ARHGAP22;CNN2;PDLIM1;FLRT1;GNA12;TSPAN4;FLNA;PDLIM7;FZD2;MCAM;PARVA;SORB…
endoplasmic reticulum lumen (GO:0005788)	64/271	1.847927246424939E-10	4.1208777595276134E-8	2.281761948054263	51.13836122730524	COL18A1;SPON1;COL16A1;COL14A1;PRKCSH;CTSZ;TNC;PCSK9;TXNDC12;DMP1;LAMC1;ADAMTSL1;LGALS1;COL10A1;ADAMTS7;COL27A1;IGFBP4;P3H1;GPX7;CNPY3;PDIA5;VCAN;COL2A1;COL4A2;COL4A1;COL6A2;COL6A1;MXRA8;SPARCL1;COL8A1;VWA1;FAM20C;SCG3;COL15A1;COL11A2;PDGFB;PDGFA;FSTL1;CST3;WNT6;PDGFD;ARSJ;SERPINH1;GPC3;IGFBP7;WNT4;CRTAP;SERPIND1;LAMB2;TMEM132A;FN1;GCG;LAMB1;CP;COL1A1;COL3A1;COL5A1;COL5A3;COL5A2;COL20A1;NUCB1;COL9…
contractile actin filament bundle (GO:0097517)	14/41	3.657073834485407E-5	0.005436849767268305	3.2991634264168734	33.70511839411203	FBLIM1;FHOD1;PXN;ILK;SORBS1;PTK2;CNN2;SEPT9;MICALL2;ZYX;FSCN1;SYNPO;PDLIM4;MYH10
stress fiber (GO:0001725)	14/41	3.657073834485407E-5	0.004077637325451229	3.2991634264168734	33.70511839411203	FBLIM1;FHOD1;PXN;ILK;SORBS1;PTK2;CNN2;SEPT9;MICALL2;FSCN1;ZYX;SYNPO;PDLIM4;MYH10
actomyosin (GO:0042641)	15/49	8.241883914621655E-5	0.007351760451842516	2.9577048210588583	27.81335852341186	FBLIM1;FHOD1;PXN;ILK;SORBS1;PTK2;CNN2;SEPT9;FSCN1;MICALL2;ZYX;SYNPO;PDLIM4;MYH10;DBN1
GO_MOLECULAR_FUNCTION_2018
Term	Overlap	P-value	Adjusted P-value	Odds Ratio	Combined Score	Genes
integrin binding (GO:0005178)	30/95	1.2880524547773269E-8	1.4825483754487033E-5	3.051106025934401	55.43111942438042	SEMA7A;COL16A1;SRC;ITGB3;ADAM22;LTBP4;DMP1;THY1;FGF1;FGF2;THBS4;VTN;ADAM23;TSPAN4;EMILIN1;S1PR3;S1PR2;ADAMTS8;JAM3;VCAM1;ADAM11;FN1;PRKCA;COL3A1;ADAM15;COL5A1;FAP;TLN1;FBN1;FERMT3
platelet-derived growth factor binding (GO:0048407)	9/11	6.073639635840642E-8	3.495379610426289E-5	7.905138339920949	131.35749176330526	COL1A1;PDGFRB;COL3A1;COL2A1;COL5A1;COL4A1;COL6A1;PDGFB;PDGFA
collagen binding (GO:0005518)	17/53	1.4175612096393267E-5	0.005438709840982884	3.099079391122049	34.598083670394466	ACHE;SPARC;COL14A1;ITGA1;PDGFB;FN1;P3H1;PDGFA;PCOLCE;NID1;NID2;MRC2;CHADL;ITGA10;COL5A3;SERPINH1;SPARCL1
KEGG_MOUSE_2019
Term	Overlap	P-value	Adjusted P-value	Odds Ratio	Combined Score	Genes
Focal adhesion	53/199	6.258699189110663E-11	1.896385854300531E-8	2.573252737115529	60.45719291161829	LAMC3;ITGB3;TNC;ILK;LAMC1;CCND3;CCND1;AKT1;PDGFRB;ITGA4;ITGA1;PRKCA;PGF;VAV2;COL2A1;COL4A2;COL4A1;COL6A2;COL6A1;ITGA8;COL6A6;TLN2;ITGA5;TLN1;MYL9;PPP1R12C;SHC4;SHC2;LAMA2;SRC;LAMA4;PXN;PDGFB;PDGFA;PIK3R2;THBS4;THBS3;VTN;PDGFD;FLNA;FYN;BAD;LAMB2;FN1;PARVA;LAMB1;PTK2;COL1A1;ITGA10;ZYX;COL9A3;COL9A2;BCAR1
ECM-receptor interaction	29/83	1.6194739386940743E-9	2.4535030171215226E-7	3.375822129096095	68.33057093528181	LAMA2;LAMC3;ITGB3;LAMA4;TNC;LAMC1;THBS4;THBS3;VTN;ITGA4;GP1BB;LAMB2;ITGA1;FN1;LAMB1;HSPG2;COL1A1;COL2A1;COL4A2;COL4A1;COL6A2;ITGA10;COL6A1;ITGA8;COL6A6;COL9A3;ITGA5;COL9A2;AGRN
Axon guidance	43/180	1.2133104499016282E-7	1.2254435544006446E-5	2.3081052066559313	36.75598250560672	CAMK2B;SEMA5B;NRP1;SEMA7A;SRC;SEMA3B;NTN4;ILK;PIK3R2;NTN1;GNAI2;RGS3;PARD6A;ABLIM2;DPYSL2;ABL1;SLIT3;FYN;SRGAP3;EPHB2;PLXNA4;EPHB3;WNT4;SEMA6B;NTNG1;SEMA6C;EPHA7;UNC5A;TRPC3;UNC5B;SEMA4C;LIMK1;PRKCA;SEMA4F;L1CAM;PTK2;SSH1;NFATC4;EFNA2;FES;PLXNB3;MYL9;EPHA3
Relaxin signaling pathway	33/131	9.684960548682916E-7	7.336357615627309E-5	2.433897555039274	33.703448545874934	SHC4;SHC2;SRC;ADCY4;PIK3R2;ARRB2;RELA;ADCY6;RXFP3;GNAI2;GNG10;CREB3L1;GNG7;CREB3L2;AKT1;GNG8;MAP2K2;TGFB1;SMAD3;NOS2;NOS3;MMP2;PRKCA;TGFBR2;COL1A1;COL3A1;COL4A2;COL4A1;GNB2;GNAS;GNB4;GNB5;PLCB1
PI3K-Akt signaling pathway	62/357	3.185756828924358E-5	0.001930568638328161	1.6779658723392739	17.37405393954509	LAMC3;ITGB3;TNC;LAMC1;FGF1;FGF2;CCND3;CCND1;CREB3L1;CREB3L2;AKT1;PDGFRB;IFNAR2;MAP2K2;ITGA4;ITGA1;PRKCA;PGF;COL2A1;COL4A2;COL4A1;COL6A2;COL6A1;IL3RA;ITGA8;COL6A6;ITGA5;CSF1R;LAMA2;LAMA4;PDGFB;LPAR1;PDGFA;PIK3R2;RELA;THBS4;THBS3;VTN;GNG10;PPP2R3D;PDGFD;GNG7;GNG8;PCK2;NGFR;NTRK2;ANGPT2;BAD;LAMB2;NOS3;FN1;LAMB1;PTK2;COL1A1;EFNA2;ITGA10;GNB2;GNB4;COL9A3;COL9A2;PKN1;GNB5
Protein digestion and absorption	23/90	3.197652954044897E-5	0.001614814741792673	2.4691358024691357	25.556810805266487	KCNK5;COL18A1;COL15A1;COL27A1;COL14A1;ELN;COL11A2;ATP1B2;COL1A1;COL3A1;COL2A1;COL4A2;COL5A1;COL4A1;COL6A2;COL5A3;COL6A1;COL5A2;COL10A1;COL6A6;COL9A3;COL9A2;KCNN4
Amoebiasis	24/106	1.7272815904458583E-4	0.007476661741501358	2.187585452556741	18.952784324441932	SERPINB10;TGFB1;LAMA2;NOS2;LAMC3;LAMB2;LAMA4;FN1;PRKCA;PIK3R2;LAMB1;LAMC1;PTK2;RELA;COL1A1;SERPINB3B;COL3A1;COL4A2;COL4A1;GNA11;GNAS;SERPINB9B;CD14;PLCB1
Glutamatergic synapse	25/114	2.1785725333848665E-4	0.008251343470195181	2.118823629121112	17.865222711354193	GRIA1;GRIK5;ADCY4;CACNA1A;GRIK4;CACNA1C;GRIK2;ADCY6;GNAI2;GNG10;GNG7;GNG8;HOMER3;DLGAP1;GRIA3;PLA2G4C;PRKCA;GRIN2D;DLG4;GNB2;GNAS;GNB4;GNB5;PLCB1;SHANK3
PANTHER_2016
Term	Overlap	P-value	Adjusted P-value	Odds Ratio	Combined Score	Genes
Integrin signalling pathway_Homo sapiens_P00034	51/156	2.5176613448126498E-14	2.8197807061901677E-12	3.1586770717205503	98.90721567707459	COL16A1;COL14A1;LAMC3;ARPC1B;ILK;LAMC1;RND2;COL10A1;MAP2K2;COL27A1;ITGA4;ITGA1;RHOC;RHOB;COL2A1;COL4A2;COL4A1;COL6A2;COL6A1;ITGA8;ELMO2;COL8A1;ITGA5;TLN1;COL15A1;LAMA2;SRC;LAMA4;PXN;COL11A2;NTN4;PIK3R2;FLNA;CSK;FYN;LAMB2;FN1;PARVA;LAMB1;PTK2;COL1A1;COL3A1;COL5A1;ITGA10;COL5A3;COL5A2;COL20A1;COL9A3;COL9A2;BCAR1;LIMS2
Cadherin signaling pathway_Homo sapiens_P00012	31/150	1.317523899884498E-4	0.007378133839353189	1.996779388083736	17.840397625874648	PCDH10;SRC;PCDH12;PCDH18;CDH5;WNT6;CDH20;FYN;PCDH1;WNT4;PCDHGA8;PCDHGA6;TCF7L1;FZD2;PCDHGC3;PCDHB15;PCDHB14;PCDHB13;PCDHB12;PCDHB11;PCDHB10;PCDHGA10;CDH10;CDH11;PCDHB16;PCDHB6;PCDHB5;DCHS1;PCDHB3;PCDHB7;CDH19
Wnt signaling pathway_Homo sapiens_P00057	49/278	1.420087947406055E-4	0.005301661670315938	1.702985437736767	15.087806513290479	ARRB2;CDH5;CCND1;DACT1;APC2;PCDHGA8;TLE2;PCDHGA6;EN1;PRKCA;SFRP5;CDH10;CDH11;PLCB1;CSNK1G2;CDH19;SMARCD1;PCDH10;PCDH12;PCDH18;NKD2;WNT6;GNG10;FRZB;CDH20;GNG7;GNA11;GNG8;PCDH1;WNT4;TCF7L1;FZD2;PCDHGC3;PCDHB15;PCDHB14;PCDHB13;PCDHB12;PCDHB11;PCDHB10;NFATC4;PCDHGA10;GNB2;PCDHB16;PCDHB6;GNB4;PCDHB5;DCHS1;PCDHB3;PCDHB7
REACTOME_2016
Term	Overlap	P-value	Adjusted P-value	Odds Ratio	Combined Score	Genes
Extracellular matrix organization_Homo sapiens_R-HSA-1474244	90/283	2.74211057355717E-23	4.1954291775424705E-20	3.0726686126901215	159.62737511955171	COL18A1;SPARC;PTPRS;COL16A1;COL14A1;LAMC3;ELN;ITGB3;TNC;LOXL3;LOXL4;PLOD3;DMP1;PLOD1;LAMC1;FGF2;LOXL1;HAPLN1;LOXL2;EFEMP2;CAPNS1;COL10A1;TPSAB1;ADAMTS8;ADAMTS9;COL27A1;ITGA4;MMP2;ITGA1;BGN;PRKCA;PCOLCE;HSPG2;MMP14;VCAN;COL2A1;ADAM15;COL4A2;MMP15;COL4A1;COL6A2;MMP17;COL6A1;ITGA8;COL8A1;COL6A6;ITGA5;MATN4;FBN2;COL15A1;LAMA2;NRXN1;LAMA4;COL11A2;PDGFB;LTBP4;NTN4;PDGFA;LTBP3;NID1;NID2;ADAMTS16;VTN;ADA…
Collagen biosynthesis and modifying enzymes_Homo sapiens_R-HSA-1650814	29/63	5.04847805551917E-13	3.862085712472165E-10	4.447511693888505	125.92915607696911	COL18A1;COL15A1;COL16A1;COL14A1;COL11A2;PLOD3;PLOD1;ADAMTS14;SERPINH1;COL10A1;CRTAP;COL27A1;PCOLCE;COL1A1;COL3A1;COL2A1;BMP1;COL4A2;COL5A1;COL4A1;COL6A2;COL5A3;COL6A1;COL5A2;COL20A1;COL8A1;COL6A6;COL9A3;COL9A2
Collagen formation_Homo sapiens_R-HSA-1474290	33/85	4.42943714249322E-12	2.2590129426715422E-9	3.751065643648764	98.06316608830633	COL18A1;COL15A1;COL16A1;COL14A1;COL11A2;LOXL3;LOXL4;PLOD3;PLOD1;LOXL1;LOXL2;ADAMTS14;SERPINH1;COL10A1;CRTAP;COL27A1;PCOLCE;COL1A1;COL3A1;COL2A1;BMP1;COL4A2;COL5A1;COL4A1;COL6A2;COL5A3;COL6A1;COL5A2;COL20A1;COL8A1;COL6A6;COL9A3;COL9A2
Assembly of collagen fibrils and other multimeric structures_Homo sapiens_R-HSA-2022090	23/54	8.779523507103675E-10	3.358167741467156E-7	4.11522633744856	85.81657939929077	COL18A1;COL15A1;COL27A1;COL11A2;LOXL3;LOXL4;PCOLCE;LOXL1;LOXL2;COL1A1;COL3A1;COL2A1;BMP1;COL4A2;COL5A1;COL4A1;COL6A2;COL5A3;COL6A1;COL5A2;COL10A1;COL8A1;COL6A6
ECM proteoglycans_Homo sapiens_R-HSA-3000178	22/55	8.406054001185437E-9	2.572252524362744E-6	3.8647342995169085	71.86208184061924	PTPRS;SPARC;TGFB1;LAMA2;LAMB2;ITGB3;LAMA4;TNC;BGN;DMP1;LAMB1;LAMC1;HAPLN1;VTN;VCAN;ITGA8;NCAM1;COL9A3;COL9A2;AGRN;FMOD;MATN4
Elastic fibre formation_Homo sapiens_R-HSA-1566948	18/41	3.3610237623876764E-8	8.570610594088575E-6	4.241781548250265	72.99442258833245	FBN2;TGFB1;ELN;ITGB3;LTBP4;LOXL3;LOXL4;LTBP3;LOXL1;LOXL2;MFAP5;VTN;MFAP4;EFEMP2;MFAP2;ITGA8;ITGA5;FBN1
Non-integrin membrane-ECM interactions_Homo sapiens_R-HSA-3000171	18/42	5.313394850004523E-8	1.16135630292956E-5	4.140786749482402	69.36004050324165	TGFB1;LAMA2;LAMC3;LAMB2;LAMA4;ITGB3;NRXN1;TNC;PDGFB;NTN4;PDGFA;PRKCA;LAMB1;LAMC1;FGF2;HSPG2;VTN;AGRN
O-glycosylation of TSR domain-containing proteins_Homo sapiens_R-HSA-5173214	16/38	3.937461599005091E-7	7.530395308097236E-5	4.068141367912535	59.99515646880347	SEMA5B;SPON2;SPON1;ADAMTS12;ADAMTS10;ADAMTSL1;ADAMTS16;ADAMTS15;ADAMTS14;POFUT2;ADAMTSL3;ADAMTS17;THSD7A;ADAMTS8;ADAMTS9;ADAMTS7
Axon guidance_Homo sapiens_R-HSA-422475	89/515	8.330574693322708E-7	1.4161976978648605E-4	1.6697153041602177	23.3729473357989	NRP1;PLXND1;ARPC1B;ITGB3;TREM2;ARHGAP39;ARRB2;LAMC1;FGF1;FGF2;SYNGAP1;DPYSL4;DPYSL2;DPYSL3;SCN9A;EPHB2;SCN1B;GIT1;EPHB3;PDGFRB;EPHA7;MAP2K2;UNC5A;TRPC3;UNC5B;MMP2;ITGA1;RHOG;GFRA1;RHOC;GFRA3;GFRA2;DNM1;VAV2;RHOB;CNKSR2;COL4A2;RASA3;COL4A1;COL6A2;IL3RA;COL6A1;EVL;COL6A6;ITGA5;TLN1;MYL9;EPHA3;CAMK2B;SEMA7A;SHC2;SRC;PDGFB;AGAP2;NTN4;PDGFA;CACNA1C;NTN1;KALRN;CACNA1H;PSMB10;ABLIM2;GPC1;AP2S1;ABL1;SCN7…
Defective B3GALTL causes Peters-plus syndrome (PpS)_Homo sapiens_R-HSA-5083635	15/37	1.6275863071416322E-6	2.4902070499266974E-4	3.9169604386995696	52.20686421374064	SEMA5B;SPON2;SPON1;ADAMTS12;ADAMTS10;ADAMTSL1;ADAMTS16;ADAMTS15;ADAMTS14;ADAMTSL3;ADAMTS17;THSD7A;ADAMTS8;ADAMTS9;ADAMTS7
Diseases of glycosylation_Homo sapiens_R-HSA-3781865	25/88	1.8844354103352694E-6	2.6210783434663294E-4	2.7448397013614407	36.18215387294689	SEMA5B;SPON2;SPON1;NOTCH4;ADAMTS12;ADAMTS10;ADAMTSL1;ADAMTS16;ADAMTS15;ADAMTS14;ADAMTSL3;GPC1;ADAMTS17;GPC3;THSD7A;ADAMTS8;ADAMTS9;GPC6;ADAMTS7;BGN;HSPG2;VCAN;CSPG4;AGRN;FMOD
SALM protein interactions at the synapse_Homo sapiens_R-HSA-8849932	11/22	3.391241876504006E-6	4.3238333925426075E-4	4.830917874396135	60.84209839808875	GRIA1;LRFN3;LRFN2;PTPRS;LRFN4;DLG4;LRFN1;FLOT1;FLOT2;GRIA3;GRIN2D
Laminin interactions_Homo sapiens_R-HSA-3000157	11/23	5.891148034772475E-6	6.933428071693759E-4	4.620877966813695	55.64488818922744	COL18A1;LAMA2;LAMC3;LAMB2;LAMA4;ITGA1;LAMB1;LAMC1;NID1;NID2;HSPG2
Integrin cell surface interactions_Homo sapiens_R-HSA-216083	20/67	8.694839766787216E-6	9.502217745131743E-4	2.8841300742663494	33.608135665237334	COL18A1;COL16A1;VCAM1;ITGA4;ITGB3;ITGA1;TNC;FN1;HSPG2;VTN;COL4A2;COL4A1;ITGA10;ITGA8;COL9A3;ITGA5;COL9A2;AGRN;JAM3;FBN1
G alpha (12/13) signalling events_Homo sapiens_R-HSA-416482	21/75	1.568701218162647E-5	0.0016000752425259	2.705314009661836	29.928016256167698	PLEKHG2;ARHGEF17;ARHGEF16;RHOG;PIK3R2;ADRA1B;RHOC;KALRN;FGD1;VAV2;RHOB;ARHGEF9;GNG10;TBXA2R;GNG7;GNB2;GNA12;GNB4;GNG8;ARHGEF2;GNB5
Neuronal System_Homo sapiens_R-HSA-112316	55/301	2.0516920724502616E-5	0.0019619305442805626	1.7654517148955977	19.056745906862776	ACHE;PTPRS;GRIK5;GRIK4;GRIK2;RIMS1;FLOT1;FLOT2;KCNH2;KCND1;KCND3;KCNH8;KCNK13;SLC6A11;PRKCA;KCNAB1;KCNAB3;ARHGEF9;KCNQ4;PLCB1;STX1A;GRIA1;CAMK2B;STXBP1;KCNA1;KCNA2;ADCY4;CACNA1A;KCNA6;ADCY6;NCALD;GNAI2;GJC1;GNG10;GNG7;AP2S1;KCNMB4;GNG8;KCNN2;KCNN4;GRIA3;GABRA1;KCNJ10;GABRA3;GRIN2D;LRFN3;LRFN2;LRFN4;DLG4;LRFN1;GNB2;GNB4;GNB5;KCNK2;HCN2
Activation of Kainate Receptors upon glutamate binding_Homo sapiens_R-HSA-451326	12/30	2.1255699075500564E-5	0.0019130129167950506	3.8647342995169085	41.58023384256068	GNG10;DLG4;GRIK5;GNG7;GNB2;GNB4;GRIK4;GNG8;GRIK2;GNB5;PLCB1;NCALD
Chondroitin sulfate/dermatan sulfate metabolism_Homo sapiens_R-HSA-1793185	16/50	2.6067081367536227E-5	0.002215701916240579	3.091787439613527	32.63331336028491	CHST7;CHPF;CHPF2;B3GAT3;BGN;HSPG2;VCAN;CHST11;CHST12;GPC1;GPC3;CSPG4;CHST14;AGRN;GPC6;CHST3
Semaphorin interactions_Homo sapiens_R-HSA-373755	19/67	3.235062330079449E-5	0.0026050765079060826	2.739923570553032	28.3277335245539	NRP1;SEMA7A;PLXND1;ITGA1;LIMK1;RHOG;TREM2;RHOC;RHOB;DPYSL4;FES;DPYSL2;DPYSL3;PLXNB3;FYN;TLN1;MYL9;MYH10;PLXNA4
Regulation of insulin secretion_Homo sapiens_R-HSA-422356	21/80	4.53397816565006E-5	0.0034684932967222965	2.536231884057971	25.365681195696787	STXBP1;CACNA1A;PRKCA;GCG;CACNA1C;ADRA2A;ADCY6;GNAI2;GNG10;MARCKS;PRKAR1B;GNG7;GNA11;GNB2;GNAS;GNB4;GNG8;GNB5;PLCB1;RAPGEF3;STX1A
NCAM1 interactions_Homo sapiens_R-HSA-419037	13/37	4.911853820169683E-5	0.003578636354695055	3.3946990468729603	33.67973950802287	GFRA1;CACNA1C;GFRA2;CACNA1H;COL4A2;COL4A1;COL6A2;COL6A1;NCAM1;COL9A3;COL6A6;COL9A2;AGRN
Chondroitin sulfate biosynthesis_Homo sapiens_R-HSA-2022870	9/20	7.766093321643803E-5	0.005400964900961373	4.347826086956522	41.14416616103994	VCAN;CHST7;CHPF;CHST11;CHPF2;CHST12;BGN;CSPG4;CHST3
Crosslinking of collagen fibrils_Homo sapiens_R-HSA-2243919	6/9	7.773614507124597E-5	0.005171143563435058	6.4412238325281805	60.9480851608678	BMP1;LOXL3;LOXL4;PCOLCE;LOXL1;LOXL2
G alpha (z) signalling events_Homo sapiens_R-HSA-418597	14/46	1.51481497701899E-4	0.00965694547849606	2.9405587061541696	25.862352226411463	GNAZ;RGS17;ADCY4;PRKCA;ADCY6;ADRA2A;GNAI2;GNG10;GNG7;GNB2;GNAS;GNB4;GNG8;GNB5
WIKIPATHWAYS_MOUSE_2019
Term	Overlap	P-value	Adjusted P-value	Odds Ratio	Combined Score	Genes
Focal Adhesion WP85	49/185	4.0164699503002475E-10	7.068987112528435E-8	2.5590808199503856	55.36685881760596	LAMC3;ITGB3;TNC;ILK;LAMC1;CCND3;CCND1;AKT1;PDGFRB;MAP2K2;ITGA4;PGF;RHOB;HCK;COL2A1;COL4A2;COL4A1;COL6A2;ITGA8;ITGA5;TLN1;LAMA2;SRC;LAMA4;PXN;COL11A2;PDGFB;PDGFA;PIK3R2;THBS4;THBS3;VTN;MAPK7;PDGFD;FLNA;FYN;BAD;LAMB2;FN1;LAMB1;PTK2;COL1A1;COL3A1;COL5A1;ITGA10;COL5A3;COL5A2;ZYX;BCAR1
Calcium Regulation in the Cardiac Cell WP553	32/147	3.602416875059432E-5	0.0031701268500523004	2.103256761641855	21.519094002342285	CAMK2B;GNAZ;RGS17;RGS14;RGS16;ADCY4;CACNA1A;CACNA1C;ARRB2;ADRA1B;ADCY6;GNAI2;GJC1;RGS3;GJC2;GJA5;GNG7;GNA11;GJA4;ANXA6;GNG8;CDK5RAP2;PRKCA;ATP1B2;PRKAR1B;GNB2;GNAS;GNB4;CALM3;GNB5;CAMK1;PKIG
Integrin-mediated Cell Adhesion WP6	24/100	6.530006351240965E-5	0.003830937059394699	2.318840579710145	22.34554793984326	MAP2K2;ITGA4;SRC;ITGB3;PXN;ITGA1;ILK;PIK3R2;SORBS1;PTK2;VAV2;CAPN11;MAPK7;CAPNS1;ITGA10;ITGA8;ZYX;AKT1;CSK;FYN;ITGA5;TLN1;BCAR1;TNS1

## Sheet: Summarized terms
Summarized Term	Term	Overlap	P-value	Adjusted P-value
Focal adhesion	Focal Adhesion WP85	49/185	4.0164699503002475E-10	7.068987112528435E-8	WIKIPATHWAYS_MOUSE_2019
	Focal adhesion	53/199	6.258699189110663E-11	1.896385854300531E-8	KEGG_MOUSE_2019
	focal adhesion (GO:0005925)	80/357	1.73218363439395E-11	7.725539009397016E-9	GO_CELLULAR_COMPONENT_2018
Integrin signaling	Integrin-mediated Cell Adhesion WP6	24/100	6.530006351240965E-5	0.003830937059394699	WIKIPATHWAYS_MOUSE_2019
	Integrin cell surface interactions_Homo sapiens_R-HSA-216083	20/67	8.694839766787216E-6	9.502217745131743E-4	REACTOME_2016
	Integrin signalling pathway_Homo sapiens_P00034	51/156	2.5176613448126498E-14	2.8197807061901677E-12	PANTHER_2016
	integrin binding (GO:0005178)	30/95	1.2880524547773269E-8	1.4825483754487033E-5	GO_MOLECULAR_FUNCTION_2018
	integrin-mediated signaling pathway (GO:0007229)	20/59	9.453559510940917E-7	6.891644883475929E-4	GO_BIOLOGICAL_PROCESS_2018
ECM organization	extracellular matrix organization (GO:0030198)	75/230	2.4392550137037332E-20	1.2447518334930151E-16	GO_BIOLOGICAL_PROCESS_2018
	collagen binding (GO:0005518)	17/53	1.4175612096393267E-5	0.005438709840982884	GO_MOLECULAR_FUNCTION_2018
	ECM-receptor interaction	29/83	1.6194739386940743E-9	2.4535030171215226E-7	KEGG_MOUSE_2019
	Extracellular matrix organization_Homo sapiens_R-HSA-1474244	90/283	2.74211057355717E-23	4.1954291775424705E-20	REACTOME_2016
Nervous system development	nervous system development (GO:0007399)	92/456	2.3173547230266437E-10	5.912730575802481E-7	GO_BIOLOGICAL_PROCESS_2018
	central nervous system development (GO:0007417)	43/218	2.4683922495478485E-5	0.00787262853090167	GO_BIOLOGICAL_PROCESS_2018
	Neuronal System_Homo sapiens_R-HSA-112316	55/301	2.0516920724502616E-5	0.0019619305442805626	REACTOME_2016
