# Supplementary material for: Loss of Ambra1 promotes melanoma growth and invasion
Source: Nat Commun. 2021 May 5;12:2550. doi: 10.1038/s41467-021-22772-2 (PMC8100102; doi:10.1038/s41467-021-22772-2)
Supplement: Supplementary file 5 — Supplementary Data 2 [file 41467_2021_22772_MOESM5_ESM.xlsx]

## Sheet: DEA_Mouse_RNAseq
Differentially Expressed Genes in BPA -/- (n=3) vs BPA +/+ (n=3) samples. This list is an output of the DESEq2 function in R.
GeneID	baseMean	log2FoldChange	lfcSE	stat	pvalue	padj
Rora	1663.29	-1.98653	0.132897	-14.9479	1.60666e-50	2.94596e-46
Insc	783.404	2.55553	0.194126	13.1643	1.40908e-39	1.29185e-35
Slc6a4	180.496	-3.45754	0.300226	-11.5164	1.09011e-30	6.66275e-27
Chd3os	694.123	-3.02044	0.26351	-11.4623	2.03943e-30	9.34873e-27
Dsc1	2841.74	-3.64026	0.321595	-11.3194	1.05201e-29	3.85793e-26
Mrgprb11	212.18	-5.63976	0.503417	-11.203	3.94329e-29	1.20507e-25
Gnai1	740.661	-2.59911	0.23868	-10.8895	1.29294e-27	3.38678e-24
Clca2	851.523	-4.24569	0.390339	-10.8769	1.48498e-27	3.40358e-24
Dagla	859.163	3.07168	0.282829	10.8606	1.7766e-27	3.61952e-24
Adh6a	120.887	-4.46113	0.414357	-10.7664	4.96055e-27	9.08479e-24
Col27a1	793.794	2.39299	0.222444	10.7577	5.45008e-27	9.08479e-24
Gm94	2127.61	-4.73479	0.440736	-10.7429	6.39948e-27	9.7784e-24
Fabp7	3971.67	3.13758	0.292273	10.7351	6.96446e-27	9.82311e-24
Lce6a	402.759	-4.98198	0.471639	-10.5631	4.41704e-26	5.78506e-23
Cobl	769.724	-2.46864	0.234729	-10.517	7.21336e-26	8.81761e-23
Serpinb2	1499.39	-4.86329	0.464912	-10.4607	1.30945e-25	1.50063e-22
Loxl1	1596.65	2.05488	0.19708	10.4266	1.87436e-25	1.95724e-22
Slc24a3	345.155	-2.91097	0.27925	-10.4243	1.92137e-25	1.95724e-22
Ikzf2	319.978	-2.75111	0.264591	-10.3976	2.54238e-25	2.45353e-22
Nt5c3	1535.12	-1.98168	0.191152	-10.367	3.50217e-25	3.21079e-22
Serpina12	860.426	-5.12937	0.499227	-10.2746	9.16996e-25	8.00669e-22
Gdpd2	517.599	-4.94973	0.482994	-10.248	1.20796e-24	1.00678e-21
D630003M21Rik	263.236	2.72325	0.275964	9.86815	5.72109e-23	4.56095e-20
Aif1l	643.19	-2.65386	0.269065	-9.86325	6.0071e-23	4.58942e-20
Exph5	357.665	-4.01902	0.41151	-9.76654	1.56713e-22	1.1494e-19
Fam81a	318.057	-2.82029	0.290547	-9.70684	2.81942e-22	1.98834e-19
Calm5	90.0099	-4.61605	0.477403	-9.66909	4.07995e-22	2.77074e-19
Ipmk	1327.42	-1.43694	0.148869	-9.65241	4.80139e-22	3.14423e-19
Gm11992	194.256	-4.64273	0.485398	-9.5648	1.12422e-21	7.10816e-19
Klhl22	720.477	1.44654	0.151634	9.5397	1.4324e-21	8.75482e-19
Dsg1a	7402.46	-3.81132	0.399866	-9.5315	1.55029e-21	8.88314e-19
Mrgprb3	83.7398	-5.60935	0.588487	-9.53182	1.54553e-21	8.88314e-19
C2cd2	1579.86	-1.47325	0.155293	-9.48685	2.38117e-21	1.32306e-18
Pak3	592.745	-1.85056	0.195469	-9.46729	2.872e-21	1.54885e-18
Cldn23	154.76	-3.71077	0.392822	-9.44644	3.50542e-21	1.83644e-18
Sox10	5876.79	2.78317	0.294945	9.43625	3.86355e-21	1.96784e-18
Kcna2	1874.82	2.77719	0.29813	9.31538	1.21522e-20	6.02225e-18
Fam178b	620.702	2.92727	0.315145	9.28865	1.56264e-20	7.54013e-18
Skint11	171.735	-6.10592	0.661307	-9.23311	2.62894e-20	1.23601e-17
Xkrx	444.5	-2.93028	0.318164	-9.20996	3.26246e-20	1.49551e-17
Sdr9c7	641.845	-4.58618	0.49926	-9.18596	4.07879e-20	1.82411e-17
Dbn1	1278.86	2.51001	0.275856	9.09899	9.11731e-20	3.88779e-17
Serpinb10	277.792	-5.33752	0.586488	-9.10082	8.96537e-20	3.88779e-17
Dmwd	659.636	2.12374	0.233789	9.08401	1.04647e-19	4.36093e-17
Gadl1	543.673	-4.3156	0.475369	-9.07842	1.10162e-19	4.48872e-17
Slc6a2	138.003	-3.14816	0.348413	-9.03572	1.62933e-19	6.49465e-17
Obsl1	368.018	2.09995	0.233607	8.98924	2.48939e-19	9.7118e-17
Phldb1	3213.47	2.222	0.247918	8.96265	3.16968e-19	1.21082e-16
Micall2	1305.16	3.08701	0.34547	8.93568	4.04664e-19	1.51427e-16
Abcc4	483.172	-1.73616	0.194677	-8.91815	4.74142e-19	1.71111e-16
Clec2g	73.9298	-3.15555	0.353851	-8.91773	4.75931e-19	1.71111e-16
Dsg1b	852.933	-3.69142	0.414395	-8.90798	5.19727e-19	1.82311e-16
Pdlim4	2830.75	2.59204	0.29103	8.90644	5.26968e-19	1.82311e-16
Arrdc3	2201.3	-1.983	0.222913	-8.89585	5.79737e-19	1.93274e-16
Pcbp4	1193.01	2.21722	0.249222	8.89657	5.75974e-19	1.93274e-16
Mpzl3	847.909	-3.33214	0.376188	-8.85764	8.17225e-19	2.67583e-16
Lrrc4b	149.726	4.02065	0.454956	8.83744	9.79382e-19	3.14556e-16
Metrn	2226.28	3.33683	0.377655	8.83567	9.94998e-19	3.14556e-16
Dennd4c	944.586	-1.36945	0.155964	-8.7806	1.62605e-18	5.05345e-16
Pdlim7	1253.09	1.91599	0.218261	8.77842	1.65781e-18	5.06626e-16
Il22ra2	83.7261	-6.93728	0.790554	-8.7752	1.70595e-18	5.1279e-16
Arl4a	1825.71	-1.68345	0.192045	-8.76591	1.85269e-18	5.47917e-16
Serpinb7	963.863	-5.5167	0.630281	-8.75276	2.08195e-18	6.05945e-16
Aadacl2	180.173	-5.75222	0.658604	-8.73395	2.4592e-18	7.0456e-16
Cd3g	189.896	-3.238	0.37092	-8.72962	2.55519e-18	7.20801e-16
Hic1	545.142	3.22602	0.369964	8.71983	2.78627e-18	7.74075e-16
Fam57a	1612.54	-2.61413	0.3	-8.71375	2.93975e-18	8.04527e-16
Asah2	603.177	-1.42172	0.163192	-8.71194	2.98719e-18	8.05486e-16
Aloxe3	186.354	-3.99859	0.4605	-8.68315	3.84956e-18	1.02298e-15
Spag1	183.83	-3.01443	0.347638	-8.67116	4.27751e-18	1.12046e-15
Aatk	1033.7	3.34423	0.387065	8.63999	5.62186e-18	1.45187e-15
Smtn	2413	1.73139	0.200486	8.63595	5.82397e-18	1.48317e-15
F830045P16Rik	64.4438	-5.3728	0.624234	-8.60702	7.49843e-18	1.88344e-15
Fndc1	2734.67	2.37675	0.276665	8.59072	8.64296e-18	2.14159e-15
Slc16a14	205.349	-4.6476	0.543251	-8.55515	1.17714e-17	2.84001e-15
Tecpr1	1751.49	1.30623	0.152681	8.5553	1.1756e-17	2.84001e-15
Cxxc5	1234.45	1.81471	0.212593	8.53609	1.38846e-17	3.30634e-15
Csta1	1930.25	-4.67887	0.548333	-8.53289	1.42739e-17	3.35546e-15
4833423E24Rik	672.667	-3.48036	0.407957	-8.53121	1.44826e-17	3.36142e-15
Cuedc1	826.005	1.75153	0.205827	8.50973	1.7434e-17	3.99588e-15
Gramd1c	398.534	-1.99724	0.235002	-8.49886	1.91465e-17	4.33421e-15
Clcn3	1288.35	-1.14824	0.13515	-8.49602	1.96202e-17	4.38726e-15
Dlg4	425.083	2.11305	0.248867	8.49068	2.05435e-17	4.53837e-15
Tanc1	2730.25	-0.982464	0.115965	-8.47211	2.40992e-17	5.26051e-15
Cers3	600.619	-3.48381	0.411627	-8.46352	2.59432e-17	5.5964e-15
Trdc	161.038	-3.57961	0.423352	-8.45539	2.78164e-17	5.93072e-15
Ttll7	382.718	-2.12779	0.251924	-8.44616	3.01029e-17	6.34445e-15
Plekhg3	1126.43	1.13054	0.133886	8.44399	3.06694e-17	6.39039e-15
Marcksl1	2469.12	1.55229	0.183903	8.44079	3.15209e-17	6.49401e-15
Mfsd6	1937.18	-1.19939	0.142547	-8.41401	3.96225e-17	8.07243e-15
Dst	7670.79	-1.38467	0.164865	-8.39885	4.50877e-17	9.08493e-15
Adgrf2	109.019	-3.80321	0.453136	-8.3931	4.73483e-17	9.43673e-15
Clip1	2776.01	-1.1837	0.141116	-8.38814	4.93883e-17	9.73746e-15
Ddah2	1633.74	2.93406	0.350009	8.38282	5.16725e-17	1.00794e-14
Dnase1l3	396.101	-3.25481	0.390107	-8.34338	7.21996e-17	1.39353e-14
Dynlt3	3199.75	-1.03577	0.124165	-8.34194	7.30827e-17	1.39588e-14
Rnd2	987.563	2.43666	0.292531	8.32957	8.11354e-17	1.53371e-14
Tmprss5	145.039	2.24875	0.270144	8.32426	8.48547e-17	1.58765e-14
N28178	116.611	-2.72863	0.32787	-8.3223	8.62745e-17	1.59791e-14
Agpat1	1060.5	1.29212	0.155361	8.31692	9.02824e-17	1.65542e-14
Fndc9	456.846	-5.02504	0.605184	-8.30332	1.01245e-16	1.83766e-14
Ltbp3	2338.01	1.79246	0.215902	8.30217	1.02226e-16	1.83766e-14
Lipk	169.004	-3.90577	0.473045	-8.25665	1.49819e-16	2.66706e-14
Ttyh1	1228.64	2.95095	0.358155	8.23931	1.732e-16	3.05365e-14
Usp25	1944.54	-1.18932	0.144394	-8.23662	1.77149e-16	3.09353e-14
Plekha4	331.009	2.82024	0.342538	8.23336	1.82031e-16	3.14879e-14
Il20ra	169.538	-5.26972	0.640279	-8.23034	1.86681e-16	3.19905e-14
Fbln7	552.78	2.94325	0.359307	8.19148	2.58026e-16	4.38071e-14
Tppp3	2580.71	1.7958	0.219581	8.17829	2.8791e-16	4.84322e-14
Chpf	1022.37	3.25552	0.398389	8.17172	3.04026e-16	5.06784e-14
Pls1	53.5595	-4.54616	0.55867	-8.13746	4.03642e-16	6.66772e-14
Evl	937.389	1.43413	0.176862	8.10874	5.11478e-16	8.37363e-14
Pdgfa	2204.16	2.37573	0.293108	8.10529	5.26192e-16	8.53827e-14
Fut2	376.282	-3.63302	0.448905	-8.09308	5.81761e-16	9.35717e-14
Rb1cc1	1595.62	-1.30913	0.161904	-8.08582	6.17459e-16	9.76011e-14
Serpinb12	320.694	-4.13812	0.511748	-8.08624	6.15326e-16	9.76011e-14
Sorbs3	1019.95	1.4242	0.176172	8.08419	6.25779e-16	9.80707e-14
Arhgap39	503.595	1.54059	0.190912	8.06968	7.04846e-16	1.09526e-13
Cbx6	1937.96	1.66624	0.206618	8.06434	7.36302e-16	1.13452e-13
Rapgef3	280.075	1.55738	0.193199	8.061	7.56703e-16	1.15624e-13
Arhgef5	1486.09	-2.45337	0.30478	-8.04962	8.30511e-16	1.2536e-13
Gm5849	71.2795	-6.40216	0.795389	-8.04909	8.34092e-16	1.2536e-13
Mtss1l	2631.9	2.68819	0.334161	8.04459	8.65346e-16	1.29e-13
Prrg4	267.325	-1.67807	0.208695	-8.04079	8.92597e-16	1.31989e-13
Mbnl3	92.8064	-2.53798	0.31569	-8.03949	9.02115e-16	1.32329e-13
Ereg	243.177	-3.83454	0.477593	-8.02888	9.83676e-16	1.43148e-13
Spon2	549.325	2.1982	0.273941	8.02438	1.02043e-15	1.47328e-13
Esyt3	296.562	-3.30728	0.412493	-8.01777	1.0768e-15	1.54251e-13
Lhfpl2	4139.56	1.92543	0.240204	8.01583	1.09396e-15	1.55495e-13
Fzd2	775.732	1.1664	0.145581	8.01202	1.12838e-15	1.59154e-13
Dusp22	1140.35	-1.42149	0.177688	-7.99992	1.24498e-15	1.74259e-13
Abca12	1813.69	-4.01467	0.501964	-7.99791	1.26546e-15	1.75784e-13
Abca5	503.695	-1.83378	0.229462	-7.99164	1.33154e-15	1.83572e-13
Kprp	2197.65	-4.43562	0.557198	-7.96059	1.71223e-15	2.34294e-13
Plekhb1	3888.19	2.46223	0.309873	7.94593	1.92737e-15	2.6178e-13
Sh3bgrl2	1045.16	-2.50697	0.315721	-7.94043	2.01474e-15	2.71634e-13
Clip2	1016.5	2.13823	0.269807	7.92505	2.28052e-15	3.05223e-13
Cblb	588.652	-1.89045	0.238688	-7.92019	2.37151e-15	3.15102e-13
Cyb5r4	1352.29	-0.960855	0.121335	-7.91903	2.39378e-15	3.15773e-13
Susd2	2066.45	-2.14984	0.271539	-7.91726	2.42809e-15	3.1801e-13
Prmt2	474.883	1.66561	0.210519	7.91192	2.53439e-15	3.29579e-13
S100b	5610.51	1.72058	0.217807	7.89956	2.799e-15	3.59136e-13
Sfrp5	1261.53	4.25203	0.538268	7.89947	2.80086e-15	3.59136e-13
Fxyd1	2213.13	2.11814	0.268263	7.89575	2.88573e-15	3.64916e-13
Peg3	1100.11	1.57927	0.199999	7.89641	2.87061e-15	3.64916e-13
Gfap	389.981	4.52346	0.573385	7.88904	3.04522e-15	3.82446e-13
Ppl	3274.42	-3.07072	0.389413	-7.8855	3.13271e-15	3.90758e-13
Dok5	131.998	1.87699	0.238249	7.87829	3.31895e-15	4.08972e-13
Gjb5	560.229	-3.25613	0.413313	-7.87812	3.32334e-15	4.08972e-13
4632428C04Rik	141.819	2.04535	0.259842	7.87149	3.50433e-15	4.28369e-13
Rasgrp1	465.267	-2.83428	0.360715	-7.85741	3.92161e-15	4.76203e-13
Vps4b	2665.38	-0.948794	0.12079	-7.85493	3.99989e-15	4.82513e-13
Trp53i13	213.624	2.40068	0.305765	7.85141	4.11396e-15	4.93029e-13
Jdp2	493.291	2.04457	0.261169	7.82852	4.93649e-15	5.87763e-13
Palm	694.995	1.95413	0.249654	7.82734	4.98305e-15	5.89479e-13
Pgrmc2	2391.45	-0.860804	0.110065	-7.82084	5.24723e-15	6.12823e-13
Slc22a4	190.825	-2.13915	0.273517	-7.82091	5.2444e-15	6.12823e-13
Col5a3	4445.18	1.92472	0.246149	7.81931	5.31133e-15	6.13571e-13
Yod1	456.693	-1.62588	0.207937	-7.81909	5.32056e-15	6.13571e-13
Sgpp1	2950.99	-1.70806	0.218498	-7.81731	5.39651e-15	6.1844e-13
Pou2f3	997.31	-4.07433	0.522585	-7.79649	6.36529e-15	7.24931e-13
Rxrg	743.548	1.95756	0.251279	7.79039	6.68035e-15	7.56117e-13
Camk1d	509.192	-1.27092	0.163302	-7.78264	7.1029e-15	7.95057e-13
Sdcbp2	327.239	-3.6482	0.46877	-7.78249	7.11112e-15	7.95057e-13
Ssfa2	4482.7	-1.46513	0.188566	-7.76988	7.85629e-15	8.73048e-13
Ggh	1899.77	-1.31359	0.169299	-7.75899	8.56051e-15	9.45575e-13
Mrgprf	872.774	2.49605	0.321854	7.75522	8.819e-15	9.68294e-13
Lrrn2	510.46	3.10128	0.400105	7.75118	9.10419e-15	9.93657e-13
Pnpla1	328.902	-2.77323	0.358758	-7.7301	1.07464e-14	1.16595e-12
Ankrd35	734.119	-3.11464	0.403439	-7.72022	1.16126e-14	1.25252e-12
Rel	506.733	-1.60119	0.207437	-7.71891	1.1733e-14	1.25811e-12
Camk2b	2241.17	2.85467	0.369926	7.71688	1.19216e-14	1.26452e-12
Lipm	790.302	-3.97276	0.514821	-7.71678	1.19308e-14	1.26452e-12
Cdk18	821.247	3.14397	0.407837	7.70887	1.26933e-14	1.33762e-12
Cul3	3660.37	-1.13027	0.146734	-7.70283	1.33082e-14	1.3944e-12
Fam212a	599.254	1.86878	0.242696	7.70009	1.3597e-14	1.40855e-12
Tgif2	480.485	1.42072	0.184501	7.70033	1.35716e-14	1.40855e-12
Crym	1409.1	1.53475	0.199535	7.69164	1.45256e-14	1.4963e-12
Fhod1	368.145	1.55128	0.201903	7.68326	1.55086e-14	1.58864e-12
Cpeb2	768.733	-1.71979	0.223935	-7.67986	1.59258e-14	1.62231e-12
Galk1	420.558	2.08458	0.271694	7.67253	1.68633e-14	1.70832e-12
Tspan8	543.065	-3.23721	0.422606	-7.66011	1.85772e-14	1.87002e-12
Zfp651	1062.95	1.94346	0.253732	7.65952	1.86635e-14	1.87002e-12
Ptprt	227.023	2.28689	0.298966	7.64934	2.02009e-14	2.01306e-12
Zfp120	542.368	-1.10144	0.144021	-7.64777	2.04492e-14	2.02679e-12
Ncam1	1771.07	2.48063	0.324822	7.63688	2.22544e-14	2.19386e-12
Sipa1	763.871	2.39356	0.313721	7.6296	2.35492e-14	2.30908e-12
6030419C18Rik	124.4	1.90573	0.250315	7.61333	2.67126e-14	2.59269e-12
Gm11940	136.468	-5.06144	0.664818	-7.61327	2.67244e-14	2.59269e-12
Mfap2	2017.44	2.79294	0.367309	7.60378	2.87594e-14	2.77543e-12
Tmem154	862.316	-2.7175	0.357698	-7.59719	3.02626e-14	2.90521e-12
Ephx3	475.794	-2.88138	0.379746	-7.58765	3.25751e-14	3.11092e-12
Col16a1	5373.54	2.3147	0.305369	7.58	3.45551e-14	3.28291e-12
Il13ra1	2424.01	-2.53406	0.334548	-7.57459	3.60275e-14	3.40515e-12
Coro2b	1249.85	2.16601	0.286483	7.5607	4.00903e-14	3.76972e-12
Mvb12b	1898.73	2.10649	0.279216	7.54431	4.54684e-14	4.25361e-12
Abhd8	352.635	2.63361	0.349395	7.53764	4.78562e-14	4.45427e-12
Polr3g	597.495	-2.57188	0.341245	-7.53675	4.8184e-14	4.46213e-12
Gm9696	64.9961	-6.26195	0.831331	-7.53244	4.97995e-14	4.58856e-12
Flg	1054.07	-4.90709	0.652497	-7.52048	5.45769e-14	5.00361e-12
Il1a	182.05	-3.68997	0.491281	-7.51091	5.8716e-14	5.3563e-12
Mxd3	361.467	2.02105	0.270011	7.48505	7.15201e-14	6.49204e-12
Ndufa2	1643.06	1.16722	0.15613	7.47595	7.6649e-14	6.88939e-12
Pxn	2643.68	1.54801	0.207051	7.47647	7.63428e-14	6.88939e-12
Ide	5310.5	-2.33439	0.31232	-7.47435	7.75849e-14	6.9395e-12
Dlg2	141.199	-3.45936	0.463026	-7.47119	7.94722e-14	7.07379e-12
Gdf10	1897.49	3.96605	0.531688	7.45935	8.69528e-14	7.70226e-12
Fam3b	62.8281	-5.72369	0.768616	-7.44674	9.56718e-14	8.43384e-12
Hiatl1	1884.17	-1.29731	0.174478	-7.43536	1.04281e-13	9.08195e-12
Pof1b	3452.44	-3.53331	0.475222	-7.43507	1.0451e-13	9.08195e-12
Ttc39b	954.673	-1.99154	0.267821	-7.43609	1.03711e-13	9.08195e-12
Ccr4	106.911	-4.27473	0.576272	-7.41789	1.18996e-13	1.02921e-11
Daam2	2106.07	2.75014	0.370822	7.41632	1.20419e-13	1.03662e-11
Tmem65	2630.53	-1.18031	0.15921	-7.41358	1.22935e-13	1.05333e-11
Mfap5	2642.68	1.7077	0.230414	7.41144	1.24933e-13	1.06547e-11
Nod2	153.136	-2.14795	0.289958	-7.4078	1.28409e-13	1.09005e-11
Spryd7	766.236	-1.46356	0.197635	-7.40533	1.30822e-13	1.10542e-11
Nckap5l	349.604	2.46812	0.334134	7.38663	1.50602e-13	1.26672e-11
Tmed1	589.479	1.15807	0.156818	7.38476	1.52727e-13	1.27872e-11
AA986860	438.151	-2.45465	0.332737	-7.37715	1.61719e-13	1.34538e-11
Slc22a17	575.823	1.60088	0.217016	7.37679	1.62155e-13	1.34538e-11
Cul7	861.865	1.77832	0.241661	7.35876	1.85629e-13	1.53319e-11
Cfap57	86.0749	-3.7093	0.504193	-7.3569	1.88225e-13	1.54767e-11
Camk1	1267.86	1.29366	0.175904	7.35435	1.91855e-13	1.57047e-11
Ggct	1436.64	-3.22822	0.4393	-7.34854	2.00378e-13	1.63294e-11
Car13	1682.03	-2.4364	0.331622	-7.34692	2.02825e-13	1.64558e-11
Rhoj	1918.04	1.29921	0.176855	7.3462	2.0392e-13	1.64717e-11
Cd109	4449.92	-1.19252	0.162388	-7.34366	2.07823e-13	1.67134e-11
Scamp1	1712.15	-1.08562	0.148044	-7.33309	2.24901e-13	1.80078e-11
Ptbp3	4047.55	-1.09696	0.149748	-7.32538	2.38231e-13	1.89922e-11
Creld1	583.403	1.72384	0.235519	7.3193	2.4926e-13	1.97854e-11
Ago4	418.966	-1.64332	0.224641	-7.31534	2.56729e-13	2.02904e-11
Asrgl1	1742.23	2.08694	0.28537	7.31309	2.61059e-13	2.05441e-11
Cysrt1	318.005	-3.60516	0.4931	-7.31122	2.64736e-13	2.07444e-11
Hectd1	3684.58	-0.962649	0.131703	-7.30922	2.68701e-13	2.09655e-11
Ndst3	728.101	2.41513	0.330734	7.30234	2.82804e-13	2.19725e-11
Meis3	152.966	1.90179	0.260823	7.29149	3.06554e-13	2.36175e-11
Slc2a12	339.449	-3.29029	0.451229	-7.29184	3.05747e-13	2.36175e-11
Ror2	287.437	1.98765	0.272648	7.29019	3.09527e-13	2.37468e-11
Net1	4492.26	-1.85524	0.254598	-7.28693	3.17101e-13	2.42265e-11
Kcnj15	282.879	-2.50815	0.344301	-7.28475	3.22261e-13	2.45186e-11
Nisch	3331.95	1.22772	0.168914	7.26831	3.64013e-13	2.75807e-11
Gnptab	1308.34	-1.20662	0.166145	-7.26245	3.80155e-13	2.86853e-11
Ahnak2	2196.63	-1.8231	0.251264	-7.2557	3.99582e-13	2.99555e-11
Gna12	2285.86	1.42676	0.196646	7.25547	4.00256e-13	2.99555e-11
Krt80	1974.2	-2.76976	0.381911	-7.25238	4.09498e-13	3.05226e-11
Mall	880.726	-2.72466	0.375733	-7.2516	4.11883e-13	3.0576e-11
Il1rn	926.758	-2.80632	0.387111	-7.24938	4.18677e-13	3.09551e-11
Zcchc24	4326.21	1.54984	0.213925	7.2448	4.33063e-13	3.18901e-11
Lmbrd2	276.726	-1.81264	0.250242	-7.24356	4.37063e-13	3.2056e-11
Syde1	1097.39	2.03212	0.280654	7.24065	4.46527e-13	3.26196e-11
Foxn3	293.645	-1.5674	0.216529	-7.23875	4.5284e-13	3.29495e-11
Sypl	2764.62	-1.04688	0.144689	-7.23539	4.64182e-13	3.36413e-11
Ivl	1375.22	-3.2508	0.449682	-7.22911	4.86183e-13	3.49594e-11
Zfp428	77.4672	3.07953	0.425967	7.22951	4.8475e-13	3.49594e-11
Il17d	197.278	2.56032	0.354823	7.21575	5.3638e-13	3.84182e-11
Tubb4a	594.97	2.94846	0.408779	7.21286	5.47881e-13	3.90893e-11
Elmod1	554.539	-3.46678	0.481963	-7.19304	6.33648e-13	4.50332e-11
Plcxd2	163.609	-2.11304	0.293914	-7.18932	6.51158e-13	4.6099e-11
Basp1	900.063	1.3609	0.189544	7.17984	6.97932e-13	4.92203e-11
Gnai3	4912.69	-0.968386	0.134914	-7.17783	7.08286e-13	4.97591e-11
Samd14	698.63	2.55166	0.355731	7.17302	7.33633e-13	5.13431e-11
Kcnmb4	585.862	2.203	0.307164	7.17205	7.38831e-13	5.15103e-11
Ttyh3	1512.87	1.61434	0.22544	7.16083	8.01915e-13	5.56967e-11
Lgalsl	2933.58	-1.19667	0.167314	-7.15223	8.53819e-13	5.90779e-11
Grik5	142.937	2.43214	0.340166	7.14987	8.68576e-13	5.9873e-11
Ankrd39	137.193	1.55469	0.217636	7.14353	9.09638e-13	6.24686e-11
Selm	1177.37	2.81163	0.393709	7.1414	9.23842e-13	6.32074e-11
Acer1	1223.02	-3.54208	0.496168	-7.13887	9.40981e-13	6.41406e-11
Atl3	3693.87	-0.937728	0.131535	-7.12909	1.01034e-12	6.8613e-11
Gm13219	60.4784	-3.42551	0.480794	-7.12469	1.04317e-12	7.05814e-11
Agap1	1895.62	1.84764	0.259405	7.1226	1.05908e-12	7.12932e-11
Cd248	1620.48	1.99012	0.279421	7.12229	1.06147e-12	7.12932e-11
Hoxa7	615.376	-2.19007	0.307863	-7.11378	1.12906e-12	7.55563e-11
Ptprs	1841.38	1.65006	0.231981	7.1129	1.13633e-12	7.57666e-11
Kcna1	3468.56	3.82472	0.538277	7.10547	1.19912e-12	7.96633e-11
P2ry4	51.2081	-5.66405	0.797748	-7.10004	1.24717e-12	8.25563e-11
Sptssa	3362.89	-1.25291	0.176532	-7.09731	1.2721e-12	8.39036e-11
Il1f5	1263.44	-4.31392	0.608489	-7.08956	1.34541e-12	8.82694e-11
Tgfb1i1	1446.66	2.41466	0.340606	7.0893	1.34792e-12	8.82694e-11
Tlcd1	541.821	-1.27876	0.180441	-7.08682	1.37225e-12	8.95427e-11
Cnp	3684.62	2.6688	0.376898	7.08098	1.43142e-12	9.30728e-11
Eea1	1397.96	-1.29113	0.182481	-7.07543	1.48986e-12	9.65303e-11
Gm10125	155.042	2.62349	0.370833	7.07459	1.49893e-12	9.67763e-11
Wfdc21	680.702	-3.78267	0.534731	-7.07398	1.50557e-12	9.68635e-11
Rps6ka6	336.809	-3.80041	0.537343	-7.0726	1.52057e-12	9.74869e-11
Ccdc13	95.8752	2.55234	0.361342	7.06352	1.62334e-12	1.03353e-10
Them5	1008.72	-3.91609	0.554387	-7.06383	1.61976e-12	1.03353e-10
Il18	455.529	-2.94873	0.417623	-7.06074	1.65615e-12	1.05077e-10
Krt23	1392.2	-2.93182	0.415416	-7.05755	1.69462e-12	1.07147e-10
Afap1l2	2781.93	1.81002	0.256743	7.04994	1.78997e-12	1.12787e-10
Slc39a8	725.196	-1.57571	0.223899	-7.03758	1.95609e-12	1.22832e-10
Flywch2	99.8576	1.88823	0.268454	7.0337	2.01123e-12	1.25123e-10
Prkch	834.717	-1.62189	0.230568	-7.0343	2.00258e-12	1.25123e-10
Serpinb11	323.263	-3.24404	0.461222	-7.03358	2.01304e-12	1.25123e-10
Sncaip	234.918	1.84379	0.262479	7.0245	2.1483e-12	1.33078e-10
Rrad	162.667	3.012	0.42903	7.02048	2.2111e-12	1.36508e-10
Kcnj16	62.6948	-3.62337	0.516352	-7.01724	2.263e-12	1.39243e-10
Kcna6	1916.64	3.09957	0.441753	7.01653	2.27453e-12	1.39484e-10
Klk5	863.001	-4.046	0.577155	-7.01025	2.37888e-12	1.45397e-10
Chst12	486.6	1.62049	0.231176	7.00977	2.38715e-12	1.45418e-10
Kdsr	766.173	-1.3187	0.188272	-7.00423	2.48351e-12	1.50787e-10
Arhgef40	1448.85	2.09026	0.298546	7.00148	2.5327e-12	1.52762e-10
Mex3b	235.953	1.94771	0.278176	7.00173	2.5282e-12	1.52762e-10
Fam110c	43.6763	-2.98783	0.42693	-6.99841	2.58878e-12	1.55632e-10
Gtpbp3	246.701	1.30047	0.18596	6.9933	2.68492e-12	1.60884e-10
Bmp3	118.485	-2.2471	0.321446	-6.99059	2.73737e-12	1.61945e-10
Ccdc113	35.5167	-3.40015	0.486323	-6.99154	2.71878e-12	1.61945e-10
Gng4	104.871	-2.80996	0.401965	-6.99056	2.73795e-12	1.61945e-10
Slc26a2	1216.77	-1.43348	0.205054	-6.99073	2.73465e-12	1.61945e-10
Ccdc8	731.691	2.15757	0.308878	6.9852	2.84449e-12	1.67706e-10
Serpinb8	1351.49	-2.36892	0.339231	-6.9832	2.88524e-12	1.69563e-10
C1qtnf2	544.865	2.25849	0.323456	6.98239	2.90203e-12	1.70005e-10
Lppr1	35.8221	4.02285	0.57675	6.97503	3.05807e-12	1.78576e-10
Ackr4	518.71	-4.06558	0.583478	-6.96784	3.21837e-12	1.8734e-10
Lppr2	128.259	1.75161	0.251442	6.96625	3.25494e-12	1.88869e-10
Fam19a5	512.29	2.65976	0.381928	6.96403	3.30664e-12	1.90662e-10
Orm1	1017.1	-4.33818	0.622908	-6.9644	3.298e-12	1.90662e-10
Il20rb	1453.23	-3.28739	0.472264	-6.96092	3.38065e-12	1.94319e-10
Cyp4f39	337.881	-2.92204	0.419973	-6.95769	3.45893e-12	1.98197e-10
Tns2	867.344	1.55065	0.223069	6.95144	3.61572e-12	2.06535e-10
Mro	96.7202	2.20608	0.317402	6.95044	3.64152e-12	2.07363e-10
Homer2	781.465	-1.97514	0.284249	-6.94864	3.68819e-12	2.09371e-10
C530008M17Rik	172.422	2.32632	0.335225	6.93956	3.93321e-12	2.22591e-10
Thap3	218.313	1.5187	0.218897	6.93796	3.978e-12	2.24433e-10
Cast	3444.43	-1.17908	0.169992	-6.93611	4.03055e-12	2.267e-10
Clca1	41.1717	-3.839	0.553577	-6.93491	4.06491e-12	2.27261e-10
Map2k4	2729.29	-1.43205	0.206499	-6.93489	4.06531e-12	2.27261e-10
Lbh	9802.22	1.87348	0.270208	6.93348	4.10606e-12	2.28841e-10
Rara	768.677	1.75027	0.252673	6.92702	4.29784e-12	2.38804e-10
Myef2	705.055	1.32447	0.191371	6.92094	4.48656e-12	2.48536e-10
Cds1	826.437	-2.36487	0.341967	-6.91549	4.66262e-12	2.56738e-10
Naa25	1074.81	-1.51008	0.218351	-6.91584	4.65092e-12	2.56738e-10
Il12rb2	285.785	-4.63902	0.670882	-6.91482	4.68461e-12	2.57177e-10
Myl9	2792.92	2.35234	0.340289	6.91277	4.75282e-12	2.60143e-10
Frmpd1	120.765	-3.04082	0.43993	-6.91205	4.77701e-12	2.60688e-10
Fam196b	68.9216	3.07975	0.445595	6.91155	4.79379e-12	2.60828e-10
Vcan	9064.25	1.75009	0.253248	6.91058	4.82664e-12	2.61838e-10
Ccdc157	278.331	1.5388	0.22273	6.90881	4.88753e-12	2.64359e-10
Tuft1	960.203	-2.30375	0.33348	-6.90822	4.90781e-12	2.64675e-10
RP24-294K15.7	42.6695	-5.14338	0.744685	-6.90679	4.95739e-12	2.66565e-10
Tubb6	2044.1	1.81213	0.262544	6.90219	5.12078e-12	2.74546e-10
Nlgn2	1076.02	1.8042	0.261496	6.89955	5.21671e-12	2.78873e-10
Casp14	2776.14	-4.8444	0.702812	-6.89288	5.46727e-12	2.91418e-10
Nkain4	689.49	2.86656	0.416008	6.89065	5.55398e-12	2.95182e-10
Dmkn	21479.6	-4.04524	0.58757	-6.88469	5.79118e-12	3.06899e-10
C1ql1	64.9746	4.52325	0.657114	6.88351	5.83975e-12	3.08581e-10
Nsg2	1090.53	4.42176	0.642424	6.88294	5.86312e-12	3.08926e-10
Tcf7l1	477.93	1.49544	0.217287	6.88231	5.88908e-12	3.09405e-10
Nipal4	657.486	-2.85891	0.415502	-6.88062	5.95918e-12	3.12193e-10
Rab10	5188.55	-0.784244	0.114034	-6.87725	6.10191e-12	3.18759e-10
Arap3	504.027	1.98208	0.288327	6.87441	6.22453e-12	3.24242e-10
Adamts15	323.496	1.48815	0.216768	6.8652	6.63971e-12	3.44889e-10
Tnfaip8l3	94.8394	-3.78954	0.552195	-6.86268	6.75811e-12	3.50047e-10
Prex1	2166.91	2.1782	0.317584	6.85865	6.95154e-12	3.59052e-10
Sh2d4a	437.485	-1.74361	0.254278	-6.8571	7.02726e-12	3.61943e-10
Heyl	3688.67	2.69749	0.393756	6.85066	7.3512e-12	3.77567e-10
Nrd1	4472.25	-0.858859	0.125513	-6.8428	7.76619e-12	3.97768e-10
BC034090	263.337	1.74627	0.255394	6.83754	8.05642e-12	4.11483e-10
Map3k10	306.347	1.42405	0.208505	6.82982	8.50218e-12	4.33044e-10
Npdc1	1139.72	1.90101	0.278362	6.82928	8.53421e-12	4.33472e-10
Nr2f1	162.791	2.44556	0.358201	6.82734	8.6504e-12	4.3816e-10
Ggt7	112.038	3.13813	0.459726	6.82609	8.72583e-12	4.39552e-10
Ptgs1	1354.86	-2.13222	0.31235	-6.82639	8.70771e-12	4.39552e-10
Znrf2	1764.32	-1.37655	0.201767	-6.82248	8.94802e-12	4.49509e-10
Mreg	854.775	-2.32562	0.340929	-6.82144	9.01345e-12	4.51559e-10
Blzf1	909.633	-0.953504	0.139865	-6.81732	9.27528e-12	4.6341e-10
Scel	2745.8	-3.50908	0.514785	-6.81658	9.32316e-12	4.64537e-10
Ralgapa2	378.873	-1.37712	0.202038	-6.81612	9.35298e-12	4.64759e-10
Slc9a6	814.195	-0.989778	0.145251	-6.81423	9.4767e-12	4.69635e-10
Rabgap1l	765.626	-1.35995	0.199606	-6.81316	9.54792e-12	4.71889e-10
Acad11	898.477	-1.22572	0.179967	-6.81083	9.70372e-12	4.7822e-10
Lama3	837.614	-2.72523	0.400153	-6.81047	9.72819e-12	4.7822e-10
Tcrg-C1	88.7007	-3.52299	0.517393	-6.80912	9.81988e-12	4.81437e-10
Cd3e	67.3303	-2.55364	0.375128	-6.80738	9.93909e-12	4.85982e-10
Stx19	126.267	-3.78971	0.557027	-6.80344	1.02147e-11	4.9813e-10
Adipor2	2780.96	-0.815589	0.119974	-6.79806	1.06035e-11	5.15717e-10
Il10rb	1228.77	1.08576	0.159747	6.79675	1.07005e-11	5.1906e-10
Dlk1	70.483	3.34647	0.49276	6.79129	1.11135e-11	5.35156e-10
Pde8a	2420.64	1.80093	0.265174	6.79151	1.10965e-11	5.35156e-10
Scamp5	1143.43	2.04218	0.300709	6.79121	1.11199e-11	5.35156e-10
Map1s	155.545	2.81207	0.414637	6.782	1.18526e-11	5.68924e-10
Cadm1	3190.81	1.57741	0.232699	6.77877	1.21206e-11	5.78756e-10
Josd2	456.218	2.25171	0.33216	6.779	1.21008e-11	5.78756e-10
Kirrel3	188.767	2.82811	0.417639	6.77166	1.27309e-11	6.06322e-10
Sned1	701.244	1.44774	0.214063	6.76317	1.35009e-11	6.41325e-10
Phyhipl	211.688	2.2333	0.330239	6.76267	1.35469e-11	6.41852e-10
Sdr42e1	1008.72	-2.17988	0.32239	-6.76161	1.36466e-11	6.44907e-10
Slc35f1	1681.72	2.21856	0.32841	6.75547	1.4237e-11	6.71079e-10
Ppp2r3a	2282.86	-1.56108	0.231234	-6.75107	1.46755e-11	6.89975e-10
Matn4	520.619	4.10669	0.608641	6.74732	1.50605e-11	7.06265e-10
Tmprss11f	293.784	-3.984	0.590499	-6.74684	1.51099e-11	7.06772e-10
B130024G19Rik	34.049	3.34083	0.495341	6.74451	1.5355e-11	7.16408e-10
Csdc2	155.511	2.04066	0.3026	6.74377	1.54334e-11	7.18241e-10
Ccdc85b	94.8427	3.66405	0.543699	6.7391	1.59368e-11	7.3979e-10
Gfra3	2463.98	3.57604	0.530711	6.7382	1.60366e-11	7.42542e-10
Foxd3	714.448	3.35165	0.497446	6.7377	1.60912e-11	7.43195e-10
Aldh3b1	323.799	1.83015	0.271718	6.73548	1.63387e-11	7.52732e-10
Cpa4	726.214	-3.14123	0.466761	-6.72985	1.69837e-11	7.80484e-10
Sorbs2	1085.53	1.73939	0.258566	6.72707	1.73114e-11	7.93555e-10
Sardh	583.189	1.56931	0.233329	6.72573	1.74711e-11	7.97793e-10
Tmed5	1092.11	-1.32962	0.197697	-6.72557	1.74909e-11	7.97793e-10
Rpl5	13280.8	-0.7985	0.118745	-6.72452	1.76168e-11	8.01541e-10
Rhoc	4017.57	2.25144	0.334974	6.72124	1.80179e-11	8.17761e-10
Anks6	117.996	2.23283	0.332238	6.72056	1.81021e-11	8.19558e-10
Elmo2	1970.99	1.01166	0.150547	6.71988	1.81874e-11	8.2139e-10
Afap1l1	1579.2	1.76705	0.262993	6.71899	1.82988e-11	8.2439e-10
Pla2g4f	397.358	-3.51554	0.523902	-6.7103	1.94225e-11	8.72872e-10
Zfp654	314.811	-1.19128	0.177679	-6.70467	2.01857e-11	9.04952e-10
Ccnd3	4988.16	2.03919	0.304211	6.7032	2.03902e-11	9.11889e-10
Cyp2d22	460.71	2.20104	0.328644	6.69735	2.12236e-11	9.46853e-10
Kctd4	212.39	-3.81186	0.569262	-6.69615	2.13982e-11	9.52325e-10
Igsf21	31.1941	3.81083	0.569281	6.69412	2.16976e-11	9.60983e-10
Plxnd1	1839.1	1.68633	0.251908	6.69424	2.16794e-11	9.60983e-10
Asic2	54.1165	4.81607	0.720517	6.68419	2.32209e-11	1.02597e-09
Gas7	7946.99	1.64201	0.245746	6.68174	2.36123e-11	1.04076e-09
Rab5a	2081.95	-0.748664	0.112059	-6.68098	2.37357e-11	1.04369e-09
Clip4	1139.72	-2.33568	0.350029	-6.67281	2.50958e-11	1.10085e-09
Matn2	7069.86	1.63621	0.24537	6.66833	2.58726e-11	1.13222e-09
Il6ra	973.425	-2.07744	0.311822	-6.66225	2.69666e-11	1.17729e-09
Nsa2	2266.27	-0.781779	0.117551	-6.65056	2.91974e-11	1.27165e-09
Arhgef10	928.226	1.08682	0.163519	6.64644	3.00259e-11	1.30463e-09
Agpat5	1157.04	-1.07796	0.162235	-6.64447	3.04316e-11	1.31914e-09
Dnaic2	336.582	2.45709	0.370059	6.63972	3.1429e-11	1.35915e-09
Tnfsf12	367.278	1.84189	0.277542	6.63643	3.21382e-11	1.38655e-09
Acsl1	2518.18	-1.98053	0.298694	-6.63064	3.34232e-11	1.43861e-09
Elovl2	87.0894	3.79665	0.572713	6.62923	3.37438e-11	1.44901e-09
Cuedc2	1258.22	1.31757	0.19888	6.62493	3.47407e-11	1.4881e-09
Zfyve9	1419.82	-1.02376	0.154539	-6.62461	3.48165e-11	1.4881e-09
Fry	712.322	-1.28996	0.194771	-6.62293	3.52141e-11	1.5016e-09
Me1	2898.19	-1.79605	0.271238	-6.62168	3.5513e-11	1.51083e-09
Cyp2j9	890.107	1.41691	0.214113	6.61759	3.65095e-11	1.54963e-09
Cryl1	2190.48	1.72521	0.260837	6.61413	3.73739e-11	1.58265e-09
Fam58b	388.638	1.14134	0.172624	6.61168	3.79988e-11	1.60541e-09
Rem1	212.061	2.67291	0.404317	6.61092	3.81936e-11	1.60993e-09
Tgm7	33.6428	-5.01016	0.757921	-6.6104	3.8329e-11	1.61193e-09
Mtmr1	919.733	-1.58905	0.240451	-6.60863	3.87903e-11	1.62759e-09
Dennd3	254.469	1.91831	0.290304	6.60793	3.89741e-11	1.63157e-09
Maz	2138.54	1.08168	0.163708	6.60737	3.91208e-11	1.63398e-09
Shtn1	965.466	-1.84852	0.27983	-6.60587	3.95198e-11	1.6469e-09
Dffa	868.191	-1.35385	0.204968	-6.6052	3.96984e-11	1.64991e-09
Dpm3	249.766	2.73653	0.414317	6.60492	3.97721e-11	1.64991e-09
Tcf3	1167.27	1.55943	0.236269	6.60022	4.10549e-11	1.69928e-09
Grb10	3771.69	1.38874	0.210654	6.59253	4.32387e-11	1.78564e-09
Rnf225	512.088	-3.93182	0.596566	-6.59076	4.37588e-11	1.80306e-09
Dcakd	1172.08	1.60444	0.243492	6.58929	4.41949e-11	1.81695e-09
Hebp2	1140.7	-2.48241	0.376862	-6.58704	4.48683e-11	1.83231e-09
Nkd2	3574.25	1.86535	0.283173	6.58733	4.47816e-11	1.83231e-09
Nrip3	151.237	-3.00014	0.455433	-6.58744	4.47465e-11	1.83231e-09
Fads3	950.276	1.1445	0.173806	6.58495	4.55051e-11	1.85418e-09
Gdpd3	204.153	-2.45614	0.373403	-6.57771	4.77736e-11	1.9423e-09
Id3	1155.17	1.72258	0.261926	6.5766	4.81332e-11	1.95259e-09
Srcin1	654.229	1.87725	0.285547	6.57425	4.88991e-11	1.97928e-09
Pdk1	963.099	-1.42815	0.217255	-6.5736	4.91135e-11	1.98358e-09
Cd3d	72.1326	-2.40456	0.365914	-6.57137	4.98531e-11	2.00902e-09
C4b	6733.57	1.67574	0.255047	6.57032	5.02078e-11	2.01888e-09
Sh3rf2	793.293	-3.48606	0.53079	-6.56768	5.11062e-11	2.05051e-09
Slc37a2	607.821	-1.44029	0.21948	-6.5623	5.29835e-11	2.12119e-09
Ttyh2	3145.93	1.8693	0.284928	6.56061	5.35879e-11	2.14071e-09
Lims2	1334.76	3.33021	0.507723	6.5591	5.41324e-11	2.15776e-09
Tcirg1	450.208	1.85257	0.282515	6.55743	5.47427e-11	2.17736e-09
2010107G23Rik	123.895	-2.87589	0.438719	-6.55521	5.55651e-11	2.20528e-09
Phc2	2620.76	1.48611	0.226732	6.55447	5.5838e-11	2.21133e-09
B4galt2	577.364	2.00903	0.306911	6.54599	5.91033e-11	2.3356e-09
Kcnk5	394.72	2.24826	0.343551	6.54417	5.98262e-11	2.35908e-09
Ltbp4	3902.15	2.55735	0.390812	6.5437	6.00165e-11	2.36151e-09
Sppl2a	1990.1	-0.876255	0.133954	-6.54147	6.09179e-11	2.39184e-09
Map3k9	329.657	-2.77634	0.424449	-6.54105	6.10877e-11	2.39339e-09
Ier5l	155.263	2.04144	0.312133	6.54028	6.14034e-11	2.39552e-09
Rab11fip1	555.607	-2.88209	0.44065	-6.54055	6.12944e-11	2.39552e-09
Cdh4	232.673	-1.57802	0.241396	-6.53704	6.27463e-11	2.43754e-09
Il22ra1	155.405	-2.92114	0.446856	-6.5371	6.27212e-11	2.43754e-09
Gpld1	336.981	-1.72523	0.26397	-6.53568	6.33222e-11	2.44953e-09
Mmp15	3304.49	2.38667	0.365164	6.53589	6.32303e-11	2.44953e-09
Arhgef17	977.13	1.51324	0.231866	6.52637	6.73815e-11	2.59016e-09
Fam195b	2402.08	1.68303	0.257872	6.52659	6.72818e-11	2.59016e-09
Ssbp4	400.958	2.10786	0.322949	6.52691	6.71413e-11	2.59016e-09
Acsl5	4668.82	-1.88089	0.288214	-6.52603	6.75341e-11	2.5906e-09
Rnf144b	1097.73	-2.27367	0.348475	-6.52462	6.81753e-11	2.60973e-09
Il3ra	262.794	3.1524	0.483824	6.51559	7.24055e-11	2.76589e-09
AI837181	575.832	1.4474	0.222266	6.51203	7.41417e-11	2.82632e-09
Erap1	1060.05	-1.34305	0.206299	-6.51022	7.50417e-11	2.85285e-09
Nipal1	283.001	-1.64479	0.252656	-6.51	7.51487e-11	2.85285e-09
Apbb1	323.11	1.68237	0.258475	6.50882	7.57414e-11	2.86349e-09
Vsig10l	307.691	-1.64156	0.252202	-6.50891	7.57e-11	2.86349e-09
Sox12	433.752	1.98113	0.304423	6.50784	7.62367e-11	2.87629e-09
Lama1	43.7311	-3.85703	0.59311	-6.50306	7.87041e-11	2.96328e-09
Mrps11	334.117	1.32247	0.203476	6.4994	8.06424e-11	3.03004e-09
Tead4	155.963	-2.22388	0.3422	-6.49879	8.09668e-11	3.03601e-09
Siva1	437.499	1.61571	0.248911	6.49111	8.52075e-11	3.1885e-09
Kcnn4	1022.04	1.59884	0.246332	6.49059	8.55022e-11	3.19301e-09
Trbc1	77.8667	-2.78637	0.429521	-6.48716	8.74695e-11	3.25984e-09
Apol7a	36.3751	-4.68507	0.722444	-6.48504	8.87086e-11	3.29931e-09
Bag4	729.647	-1.06935	0.164955	-6.48265	9.01282e-11	3.34533e-09
Emp2	7969.75	-0.966953	0.149216	-6.48022	9.15889e-11	3.39268e-09
Sft2d2	2446.85	-0.938801	0.144897	-6.47909	9.22768e-11	3.41126e-09
Sgce	1265.74	1.42536	0.220492	6.46446	1.01665e-10	3.75075e-09
Hsdl2	1305.62	-1.09842	0.169956	-6.46296	1.02672e-10	3.78033e-09
Gpr153	2095.24	1.68556	0.260823	6.46249	1.02997e-10	3.78468e-09
Hspg2	10150	2.65854	0.411476	6.461	1.04015e-10	3.81445e-09
Gm5127	32.9188	-4.35718	0.67465	-6.45843	1.05795e-10	3.87198e-09
Fam83b	695.857	-3.5769	0.55421	-6.45406	1.08894e-10	3.97427e-09
Slc16a9	166.848	-2.01467	0.312164	-6.45388	1.09024e-10	3.97427e-09
Ppdpf	725.578	1.39703	0.216478	6.45344	1.09342e-10	3.97797e-09
Serpinb9b	110.644	2.13668	0.331178	6.45174	1.10573e-10	4.0148e-09
Cdh10	307.638	3.20321	0.496566	6.45072	1.11322e-10	4.02602e-09
Sipa1l2	2241.3	1.80722	0.280152	6.45087	1.11213e-10	4.02602e-09
Anapc11	818.237	1.08783	0.16869	6.4487	1.12814e-10	4.05954e-09
Cnst	864.827	-0.969164	0.150293	-6.44852	1.12951e-10	4.05954e-09
Nipal2	588.224	-2.86974	0.445041	-6.44827	1.13134e-10	4.05954e-09
Sh3gl2	185.971	-2.29028	0.355143	-6.44888	1.12677e-10	4.05954e-09
Tmem160	230.074	1.84544	0.286444	6.44258	1.1746e-10	4.20654e-09
3632451O06Rik	2019.82	2.07718	0.322489	6.44108	1.18626e-10	4.24e-09
RP23-134H19.3	114.854	-1.82017	0.28264	-6.43987	1.19578e-10	4.26574e-09
Capns2	1389.28	-3.25581	0.505651	-6.43885	1.20385e-10	4.28617e-09
Vav3	957.729	-2.47887	0.385317	-6.43333	1.24839e-10	4.43614e-09
Pdpk1	1185.08	-0.926955	0.144223	-6.42725	1.29931e-10	4.60816e-09
B3gat3	522.247	1.33424	0.207621	6.42631	1.30734e-10	4.62769e-09
Mblac2	163.184	-1.70886	0.266002	-6.42424	1.32533e-10	4.68232e-09
Sdr16c5	842.131	-4.09801	0.63861	-6.41709	1.38908e-10	4.8981e-09
Bahcc1	553.767	1.25053	0.194937	6.41507	1.40755e-10	4.95372e-09
Frmd4a	2312.26	1.27867	0.199382	6.41315	1.42542e-10	5.00701e-09
Calm3	4793.17	1.43936	0.224536	6.41035	1.45183e-10	5.08998e-09
Pkdcc	635.338	2.03934	0.318146	6.41006	1.4546e-10	5.08998e-09
Lzts2	767.373	1.73306	0.270549	6.40569	1.49688e-10	5.22796e-09
Htra3	1130.77	1.26129	0.19692	6.40506	1.50308e-10	5.23965e-09
Cnrip1	391.199	1.50925	0.235655	6.40449	1.50871e-10	5.24929e-09
Apba2	162.452	3.88098	0.606296	6.40114	1.5422e-10	5.35564e-09
Mical2	1734.27	1.0299	0.160923	6.39992	1.55462e-10	5.38856e-09
Pofut2	1362.35	1.60636	0.251019	6.39936	1.56034e-10	5.39395e-09
Zfp105	135.441	1.69741	0.265254	6.39919	1.56206e-10	5.39395e-09
Aldh7a1	1209.46	1.11414	0.174188	6.39618	1.59315e-10	5.48068e-09
Poc1a	359.624	2.08813	0.326461	6.39627	1.59223e-10	5.48068e-09
Scin	1038.11	-3.65974	0.572593	-6.39152	1.64248e-10	5.63544e-09
Trim16	687.466	-1.19664	0.187229	-6.39135	1.64428e-10	5.63544e-09
Zdhhc8	808.561	1.62656	0.254634	6.38784	1.68248e-10	5.75557e-09
Git1	1929.68	1.6538	0.258945	6.38669	1.69517e-10	5.7882e-09
Thra	2034.49	1.43814	0.225209	6.38579	1.70516e-10	5.81149e-09
Anxa8	13932.7	-3.45862	0.541645	-6.3854	1.70945e-10	5.81531e-09
Fads2	592.455	1.72867	0.270748	6.3848	1.7162e-10	5.81668e-09
Traf6	931.377	-0.892331	0.139757	-6.38485	1.71562e-10	5.81668e-09
Tiam1	2038.17	-1.85489	0.290622	-6.38249	1.74235e-10	5.89441e-09
Ftl1	13346.6	1.46728	0.229922	6.38163	1.75207e-10	5.91639e-09
Rgs3	481.541	1.62093	0.254011	6.38131	1.75575e-10	5.91791e-09
Naglu	593.482	1.48538	0.232828	6.37973	1.77396e-10	5.96832e-09
Ptgr1	1570.67	-0.969171	0.151985	-6.37674	1.80893e-10	6.07482e-09
Arl8b	3660.6	-0.930446	0.146037	-6.37129	1.87446e-10	6.27848e-09
Cntrob	206.925	1.16987	0.183621	6.37113	1.87642e-10	6.27848e-09
Med14	1198.18	-1.18459	0.186064	-6.36657	1.93297e-10	6.45589e-09
Chst2	391.601	1.8101	0.284368	6.36533	1.94872e-10	6.49669e-09
Ptprm	1139	1.46617	0.230468	6.36171	1.99523e-10	6.63966e-09
Arap1	3196.36	1.51796	0.238677	6.35989	2.01895e-10	6.70644e-09
Bcl2l13	2056.02	-0.867541	0.136455	-6.35769	2.04809e-10	6.79092e-09
Prkcdbp	1814.08	1.08687	0.171055	6.35395	2.09849e-10	6.94547e-09
Pkig	637.108	1.35006	0.212512	6.35284	2.1138e-10	6.98353e-09
Rps25	12204.9	-0.771504	0.121504	-6.3496	2.15874e-10	7.11919e-09
L1cam	3143.3	2.36277	0.372278	6.34679	2.19848e-10	7.22425e-09
Skint7	62.8216	-4.84497	0.763344	-6.34703	2.1951e-10	7.22425e-09
Ube2d3	5097.96	-1.00588	0.158504	-6.34605	2.2092e-10	7.2465e-09
Hephl1	522.608	-2.73468	0.430985	-6.34519	2.22155e-10	7.27399e-09
Ssc5d	283.086	1.55726	0.245469	6.34402	2.23844e-10	7.31622e-09
Map2	1158.01	-1.22165	0.192664	-6.34083	2.28526e-10	7.45597e-09
Begain	104.829	2.01957	0.318537	6.34014	2.29556e-10	7.47628e-09
Thrb	249.362	-2.15139	0.339414	-6.33852	2.31976e-10	7.54168e-09
Tmem200c	121.278	3.09146	0.488142	6.33312	2.40258e-10	7.79712e-09
Fblim1	769.231	1.53469	0.242398	6.33129	2.43118e-10	7.87601e-09
Gstp1	2791.98	1.02481	0.161898	6.32996	2.45229e-10	7.92479e-09
Hacd3	2253.36	-1.0177	0.160779	-6.32979	2.45489e-10	7.92479e-09
Six5	225.104	1.5253	0.241067	6.32728	2.49523e-10	8.04086e-09
Ablim1	4423.76	-1.21269	0.191713	-6.32556	2.52321e-10	8.11676e-09
Fgfr2	1761.88	-2.29617	0.363118	-6.32349	2.55726e-10	8.21188e-09
Hcn2	170.159	3.35859	0.531633	6.3175	2.65831e-10	8.52147e-09
Pkd1	1642.52	0.960532	0.15206	6.3168	2.67039e-10	8.54525e-09
Dennd2c	556.079	-1.69619	0.268723	-6.31204	2.75385e-10	8.78715e-09
Neu3	107.795	-1.5426	0.244393	-6.31194	2.75557e-10	8.78715e-09
Ano1	765.035	-1.97798	0.313427	-6.31082	2.77556e-10	8.83554e-09
Mtm1	268.727	-1.13652	0.180116	-6.30995	2.79123e-10	8.87002e-09
Scn9a	67.1244	3.37108	0.534274	6.30964	2.79681e-10	8.87236e-09
Kcp	157.032	2.81081	0.445519	6.30907	2.80713e-10	8.88973e-09
Patz1	491.782	1.13998	0.180701	6.30863	2.81517e-10	8.89981e-09
Rftn2	1215.89	1.88776	0.299352	6.30616	2.86046e-10	9.02744e-09
Gm12436	36.2557	-6.14526	0.974789	-6.3042	2.89687e-10	9.12663e-09
Otop3	39.5561	-4.85956	0.770963	-6.30324	2.91481e-10	9.16742e-09
Syngap1	248.156	1.64246	0.260633	6.3018	2.94209e-10	9.23736e-09
Zfp36l2	2791.05	-0.924447	0.146737	-6.30004	2.97573e-10	9.327e-09
Isoc1	1655.42	-0.882572	0.140238	-6.29337	3.10638e-10	9.7199e-09
Tnfrsf19	2090.6	-2.6551	0.42192	-6.2929	3.11582e-10	9.73283e-09
Dzank1	136.091	2.00582	0.318788	6.29204	3.13314e-10	9.77027e-09
Osr1	180.807	1.74731	0.27775	6.29094	3.15546e-10	9.82318e-09
Nynrin	599.966	1.40134	0.222776	6.29034	3.16769e-10	9.84454e-09
Adgrf4	1379.99	-3.05155	0.485238	-6.28878	3.19963e-10	9.92698e-09
Traf4	655.421	1.31673	0.209391	6.28838	3.20788e-10	9.93576e-09
2310043M15Rik	29.5814	-5.41723	0.863134	-6.27623	3.46888e-10	1.0726e-08
Gm12688	110.436	3.41956	0.545524	6.26839	3.64793e-10	1.1224e-08
Mageh1	445.021	1.431	0.228289	6.26838	3.64828e-10	1.1224e-08
Slc25a48	355.24	-3.82759	0.610614	-6.26843	3.64705e-10	1.1224e-08
Sall2	764.478	1.41232	0.225451	6.26444	3.74165e-10	1.14919e-08
Gng12	4021.52	-0.818506	0.130705	-6.26226	3.79434e-10	1.16148e-08
Mir6236	1805.44	3.69258	0.589651	6.26231	3.79323e-10	1.16148e-08
Paqr5	404.917	-1.97944	0.316117	-6.26174	3.80704e-10	1.16238e-08
Vash1	239.586	2.34779	0.374949	6.26162	3.80993e-10	1.16238e-08
Pkn1	740.728	1.89804	0.303269	6.25863	3.88385e-10	1.18296e-08
Slc7a6	884.631	-1.39217	0.222461	-6.25802	3.89903e-10	1.18561e-08
Sowahb	45.5769	-2.86121	0.457417	-6.25515	3.97137e-10	1.20561e-08
Fam160a1	544.468	-2.03564	0.325508	-6.25375	4.0071e-10	1.21445e-08
Tmem184b	981.943	1.24359	0.198929	6.25144	4.06678e-10	1.2305e-08
Arhgef25	828.788	1.75559	0.280913	6.24959	4.11534e-10	1.24314e-08
Pgap1	571.846	-1.47167	0.235587	-6.24682	4.18902e-10	1.26332e-08
Mal	599.032	2.14972	0.344178	6.24595	4.21239e-10	1.26828e-08
Perp	26510.5	-3.09312	0.495278	-6.24521	4.23227e-10	1.27218e-08
Fscn1	3316.32	2.086	0.334323	6.23948	4.39034e-10	1.31753e-08
Zfp276	346.567	1.45875	0.233928	6.23589	4.49213e-10	1.34588e-08
Il1f8	272.736	-4.63514	0.743387	-6.23516	4.51306e-10	1.34994e-08
Foxred2	167.506	-1.26112	0.202282	-6.23445	4.53368e-10	1.3539e-08
Tmprss4	1113.48	-4.34628	0.697872	-6.22791	4.72713e-10	1.40938e-08
Kdm7a	1021.23	-0.977129	0.157046	-6.22195	4.91025e-10	1.4616e-08
Nek8	176.561	1.38365	0.222671	6.21386	5.16984e-10	1.53637e-08
Gabra3	332.021	2.56659	0.413103	6.21296	5.19951e-10	1.5402e-08
Rcn3	3383.41	2.59765	0.41809	6.21314	5.19375e-10	1.5402e-08
Ccdc3	711.902	-1.85466	0.298569	-6.21182	5.23737e-10	1.54891e-08
Nrk	267.874	2.76144	0.444803	6.20824	5.3583e-10	1.58212e-08
Serpinb5	7513.24	-3.00113	0.483589	-6.20596	5.43633e-10	1.60258e-08
Neurl1a	553.496	1.45372	0.234411	6.20161	5.58893e-10	1.64228e-08
Rfx1	230.329	1.65401	0.266704	6.20168	5.58637e-10	1.64228e-08
Fam110b	219.991	1.54774	0.249758	6.19698	5.75562e-10	1.68856e-08
Cdkn2a	629.165	2.81059	0.4541	6.18936	6.04096e-10	1.76662e-08
Rab13	899.205	1.53201	0.247518	6.18947	6.0365e-10	1.76662e-08
Bcap29	611.815	-1.03611	0.167615	-6.18149	6.3498e-10	1.85014e-08
Cnpy3	903.555	1.16901	0.18912	6.18133	6.35628e-10	1.85014e-08
Guca2a	33.213	-5.60281	0.90641	-6.18132	6.35683e-10	1.85014e-08
Olfml2b	1462.58	1.66599	0.269577	6.18004	6.40852e-10	1.86223e-08
Scarf2	770.228	2.38969	0.386712	6.17952	6.42961e-10	1.8654e-08
Dsp	23208.9	-2.8037	0.453816	-6.17806	6.48952e-10	1.87981e-08
Zmat5	384.021	1.41664	0.229343	6.17692	6.53626e-10	1.89036e-08
Camta1	790.441	-1.72676	0.279678	-6.17413	6.65302e-10	1.9211e-08
Cpm	2929.5	1.2127	0.19654	6.17026	6.81776e-10	1.96557e-08
Scly	570.792	0.991148	0.160794	6.1641	7.08861e-10	2.04045e-08
Pik3cb	719.362	-2.02402	0.328482	-6.16173	7.19553e-10	2.06798e-08
Inppl1	971.846	1.10949	0.180078	6.16117	7.22089e-10	2.07202e-08
Pcdhb10	60.6013	2.23322	0.362575	6.15934	7.30498e-10	2.09288e-08
Fdxr	144.135	1.54489	0.250907	6.15722	7.40341e-10	2.11777e-08
Plbd1	2533.62	-2.13384	0.346764	-6.15358	7.5752e-10	2.16353e-08
Crct1	1775.24	-2.71631	0.441497	-6.15249	7.62763e-10	2.17512e-08
Romo1	518.448	1.56682	0.254697	6.1517	7.66553e-10	2.18253e-08
Btc	262.294	-4.42915	0.72012	-6.15057	7.72048e-10	2.19477e-08
Trat1	21.5455	-7.84026	1.27478	-6.15027	7.73489e-10	2.19546e-08
Mdk	1187.23	2.96283	0.481884	6.14842	7.8257e-10	2.2178e-08
Asprv1	6644.91	-3.53969	0.575785	-6.14758	7.86738e-10	2.22618e-08
Fads1	3569.05	1.68776	0.274564	6.14705	7.89389e-10	2.23024e-08
Adcy6	1355.25	1.37679	0.22401	6.14611	7.94049e-10	2.23995e-08
Tpst1	1285.76	1.49223	0.243067	6.13919	8.29455e-10	2.33623e-08
Larp1b	614.767	-1.25806	0.204956	-6.13818	8.34706e-10	2.34742e-08
Nebl	1115.2	-1.32566	0.215985	-6.13773	8.37087e-10	2.35051e-08
Eri3	1088.48	1.17712	0.191825	6.13642	8.44024e-10	2.36636e-08
Tnfaip6	497.612	1.40326	0.228794	6.13329	8.60802e-10	2.40972e-08
Eif3e	5263.11	-0.881957	0.143816	-6.13255	8.64827e-10	2.4173e-08
Spats2	744.692	0.899294	0.146717	6.12945	8.8181e-10	2.46101e-08
Atat1	149.87	1.52912	0.249578	6.12681	8.96582e-10	2.4967e-08
Gid8	1531.14	-0.75315	0.12293	-6.12668	8.9732e-10	2.4967e-08
Npepl1	950.863	1.19496	0.195069	6.12584	9.02065e-10	2.50231e-08
Ptov1	1446.31	1.81211	0.295813	6.12587	9.01902e-10	2.50231e-08
Reep2	51.4982	1.95334	0.318897	6.12531	9.05061e-10	2.50683e-08
Cygb	3151.34	3.26688	0.533411	6.12451	9.09654e-10	2.51575e-08
Agrn	7271.69	1.81676	0.296684	6.12355	9.15129e-10	2.5242e-08
Gm2115	1152.43	1.79945	0.29387	6.12327	9.16716e-10	2.5242e-08
Mmp14	11417.6	1.35094	0.220625	6.12325	9.16839e-10	2.5242e-08
Bax	1240.09	1.60415	0.26204	6.12177	9.25397e-10	2.54013e-08
Frzb	353.482	1.80728	0.295215	6.12192	9.24527e-10	2.54013e-08
Evc	753.73	1.4469	0.236435	6.11966	9.37749e-10	2.57019e-08
Tmem123	3588.78	-0.912232	0.149099	-6.11829	9.45876e-10	2.58859e-08
Gan	1046.36	-1.88719	0.308531	-6.11669	9.5537e-10	2.61068e-08
St6galnac4	403.73	1.3775	0.225343	6.11289	9.78427e-10	2.66971e-08
Ahnak	16529.5	-0.984052	0.161144	-6.10666	1.01737e-09	2.77183e-08
Hexim2	126.445	1.74928	0.28649	6.1059	1.02224e-09	2.78097e-08
Nlgn3	345.981	2.48071	0.406298	6.10565	1.02382e-09	2.78115e-08
Cept1	1126.96	-0.983421	0.161135	-6.10307	1.04049e-09	2.82225e-08
Snai1	213.288	1.61713	0.265129	6.0994	1.06464e-09	2.88349e-08
Lamb1	7250.38	1.66424	0.272984	6.09646	1.08444e-09	2.9328e-08
2810410L24Rik	63.8077	2.08733	0.342493	6.09451	1.09772e-09	2.96432e-08
Shc4	1358.82	1.24826	0.204893	6.09228	1.11314e-09	3.00154e-08
Zdhhc1	262.216	1.44664	0.237467	6.09198	1.1152e-09	3.0027e-08
Cgn	350.782	-3.0344	0.498129	-6.09159	1.11793e-09	3.00563e-08
Zfp488	32.728	4.45238	0.731086	6.09008	1.12852e-09	3.02965e-08
Cyp3a13	112.726	-2.18953	0.359614	-6.08855	1.1394e-09	3.0533e-08
D16Ertd472e	225.332	-1.64476	0.270151	-6.08832	1.14104e-09	3.0533e-08
Farp1	1144.09	1.08239	0.177788	6.08809	1.14263e-09	3.0533e-08
Hn1	2835.23	1.04414	0.17151	6.0879	1.14399e-09	3.0533e-08
Unc5a	81.8048	2.29553	0.377112	6.08711	1.14965e-09	3.06394e-08
Irf6	3409.43	-1.55955	0.256221	-6.08673	1.15237e-09	3.06675e-08
Spink5	5316.94	-3.81068	0.626425	-6.08321	1.178e-09	3.1304e-08
Tmem132a	559.178	1.91838	0.315442	6.08156	1.19021e-09	3.15827e-08
Flrt1	143.366	2.52708	0.415676	6.07944	1.20599e-09	3.19553e-08
Daam1	1690.82	-1.3119	0.21585	-6.07784	1.2181e-09	3.21832e-08
Ncald	726.26	1.34363	0.221067	6.07792	1.21749e-09	3.21832e-08
Rhob	3131.16	1.74792	0.287642	6.07672	1.22662e-09	3.23617e-08
Marveld2	190.471	-2.50325	0.411992	-6.07597	1.23242e-09	3.24679e-08
Cxx1a	380.79	1.64875	0.271453	6.07379	1.24929e-09	3.28652e-08
Ssx2ip	857.777	-1.08127	0.178068	-6.07226	1.26126e-09	3.31326e-08
AI427809	90.5496	1.95197	0.32152	6.07107	1.27057e-09	3.33294e-08
Ankhd1	1357.94	-1.09128	0.179771	-6.07037	1.27612e-09	3.34272e-08
Gabra1	113.592	1.83233	0.301905	6.06923	1.28525e-09	3.36182e-08
Pex13	712.204	-0.875472	0.144254	-6.06895	1.28746e-09	3.36281e-08
Glis2	708.846	1.5456	0.254731	6.06759	1.29843e-09	3.38662e-08
Bbox1	1701.99	-3.67296	0.605598	-6.06502	1.31939e-09	3.43154e-08
Brwd3	474.347	-1.17113	0.193089	-6.06521	1.31778e-09	3.43154e-08
2310001H17Rik	69.9588	-1.85252	0.305472	-6.06443	1.32423e-09	3.43923e-08
Egfl7	344.402	1.45143	0.239517	6.05983	1.36262e-09	3.53395e-08
Podxl2	468.401	2.03077	0.335301	6.05655	1.39073e-09	3.60174e-08
Mum1	653.247	1.26718	0.209389	6.05179	1.43247e-09	3.70462e-08
Slc25a10	655.085	1.30661	0.215942	6.05074	1.44181e-09	3.72353e-08
Copg2	2049.53	-0.891684	0.147426	-6.04834	1.46348e-09	3.77417e-08
Lrp1	7649.43	1.94355	0.321366	6.04778	1.46856e-09	3.78195e-08
Gna11	1622.63	1.14396	0.189225	6.04548	1.48965e-09	3.8309e-08
Ept1	1083.81	-1.20398	0.199183	-6.04459	1.49788e-09	3.84127e-08
Sh3d21	276.565	-1.89794	0.313978	-6.04481	1.49589e-09	3.84127e-08
Lmf2	1036.72	1.7618	0.291625	6.0413	1.52878e-09	3.91505e-08
Tubb5	15972.5	0.959281	0.158806	6.04057	1.53567e-09	3.92721e-08
Npbwr1	58.6096	-4.40628	0.730175	-6.03455	1.5941e-09	4.0653e-08
Nr4a2	209.404	1.4197	0.235255	6.03473	1.59232e-09	4.0653e-08
Gulp1	930.607	1.66359	0.275702	6.03401	1.5994e-09	4.07313e-08
Gramd1a	617.687	1.27195	0.210823	6.03325	1.60695e-09	4.08668e-08
Stk32a	533.287	2.64536	0.438602	6.03135	1.62595e-09	4.12929e-08
Wnt3	286.508	-3.65127	0.605831	-6.02689	1.67148e-09	4.23905e-08
Lgi4	8565.6	2.19229	0.363766	6.02664	1.67401e-09	4.23959e-08
Adam19	2836.44	2.12522	0.352786	6.0241	1.70055e-09	4.30086e-08
Ly6g6e	230.079	-2.44101	0.405269	-6.02317	1.71038e-09	4.31978e-08
Gaa	1398.44	1.33718	0.222104	6.02052	1.73856e-09	4.38491e-08
Mapk1	4968.44	-0.719229	0.119474	-6.01998	1.74442e-09	4.39364e-08
Ptk2	2757.85	1.28116	0.212887	6.01803	1.76554e-09	4.43465e-08
Rec8	66.7707	-2.14868	0.357036	-6.01811	1.76466e-09	4.43465e-08
Abhd14a	356.907	1.23931	0.205972	6.01691	1.77776e-09	4.45381e-08
Abhd6	272.087	-1.70416	0.283229	-6.01689	1.77803e-09	4.45381e-08
Dennd2a	1921.94	2.21646	0.368426	6.01601	1.78771e-09	4.46587e-08
Kif16b	710.274	-0.883896	0.146921	-6.01614	1.78621e-09	4.46587e-08
Emilin1	2211.06	2.66928	0.44403	6.01149	1.83826e-09	4.58101e-08
Rpl39	7132.79	-0.693506	0.115364	-6.01144	1.8388e-09	4.58101e-08
Stard13	1942.84	2.13763	0.355625	6.01091	1.84482e-09	4.58977e-08
Ndufa13	1986.24	1.08734	0.181019	6.00675	1.8928e-09	4.70277e-08
Cdk5rap2	1401.02	1.47002	0.244827	6.00433	1.92128e-09	4.76707e-08
Apc2	103.047	3.17176	0.528573	6.0006	1.96595e-09	4.8713e-08
Smim1	238.191	1.37846	0.229792	5.99872	1.98881e-09	4.9213e-08
Pmp22	8172.41	1.15193	0.192043	5.99832	1.99375e-09	4.92688e-08
Ccdc102a	252.64	1.9745	0.329242	5.99711	2.00866e-09	4.95704e-08
P2rx2	27.4773	-5.30843	0.885685	-5.99359	2.05255e-09	5.05854e-08
Tsc22d4	1412.74	1.77231	0.295742	5.99275	2.06321e-09	5.078e-08
Ckb	3618.5	2.18603	0.364926	5.99033	2.09418e-09	5.1473e-08
Eng	3132.58	2.04402	0.34139	5.98734	2.13297e-09	5.23562e-08
Tmem45a	6406.78	-3.20092	0.535021	-5.9828	2.19329e-09	5.3765e-08
Lancl1	1245.27	-1.0254	0.171473	-5.97997	2.23184e-09	5.46368e-08
Whrn	82.2536	1.78462	0.298522	5.97819	2.25637e-09	5.51637e-08
Gpr37l1	2373.15	3.64916	0.610455	5.97777	2.26214e-09	5.52312e-08
Athl1	517.172	1.04204	0.174328	5.97748	2.26616e-09	5.52556e-08
Adamts10	307.286	2.26774	0.379418	5.9769	2.27418e-09	5.53776e-08
Alx4	365.192	1.41087	0.236188	5.9735	2.32216e-09	5.6471e-08
Smarcd1	898.8	1.20838	0.20234	5.97201	2.34353e-09	5.69151e-08
Prr5	137.502	1.99992	0.334972	5.97039	2.36692e-09	5.74072e-08
Lasp1	6346.81	1.23708	0.207226	5.96971	2.3768e-09	5.74947e-08
Mmp17	1366.48	3.11503	0.521803	5.96973	2.37642e-09	5.74947e-08
Mgrn1	1491.01	1.16388	0.194991	5.96891	2.38844e-09	5.77002e-08
Ddx19b	610.527	-0.864762	0.144928	-5.96683	2.41901e-09	5.83618e-08
Wfdc5	280.542	-3.77221	0.632366	-5.96523	2.44296e-09	5.88623e-08
Aim1	2728.23	-2.30332	0.386273	-5.96294	2.47742e-09	5.96131e-08
Mcam	9603.72	2.08052	0.34892	5.96273	2.48063e-09	5.96131e-08
Ppp1r26	194.295	1.50004	0.251606	5.96186	2.49384e-09	5.98521e-08
Zeb2	6680.99	1.69902	0.285018	5.9611	2.50551e-09	6.00536e-08
Tmsb10	6755.15	1.57631	0.264481	5.96	2.52236e-09	6.03785e-08
Adamts7	406.369	2.09484	0.351515	5.95946	2.53078e-09	6.05012e-08
Tspan11	1388.48	2.2219	0.37297	5.95732	2.56412e-09	6.12183e-08
Wbp1	656.607	1.13369	0.190319	5.9568	2.57229e-09	6.13335e-08
Ces2f	29.5624	-4.38745	0.736718	-5.9554	2.59439e-09	6.16401e-08
Slain2	1740.43	-0.673937	0.113165	-5.95535	2.59523e-09	6.16401e-08
Zfp13	101.043	1.67267	0.280865	5.95544	2.59369e-09	6.16401e-08
Cuta	1109.41	0.964731	0.16203	5.95404	2.61606e-09	6.20544e-08
Mctp2	103.604	-2.05707	0.345566	-5.95277	2.63645e-09	6.24573e-08
Ldoc1l	288.178	1.55493	0.261241	5.95208	2.6476e-09	6.26404e-08
Fam173a	686.388	1.74227	0.292785	5.95069	2.67019e-09	6.30936e-08
Megf8	1231.21	1.38867	0.233554	5.94581	2.75091e-09	6.49173e-08
Csnk2a2	1213.78	-1.24928	0.210125	-5.94543	2.7574e-09	6.49868e-08
Efemp2	2067.24	2.32434	0.391077	5.94344	2.7911e-09	6.56965e-08
Ahcyl2	1005.13	-1.49739	0.25195	-5.9432	2.79517e-09	6.57081e-08
Rpl7	28788.1	-0.588477	0.0990252	-5.9427	2.80361e-09	6.58221e-08
Sparcl1	10794.2	1.52161	0.25619	5.93939	2.86084e-09	6.70798e-08
Spry1	2604.11	1.39172	0.234431	5.93658	2.91022e-09	6.81505e-08
Sept4	811.718	2.79177	0.470389	5.93504	2.93778e-09	6.87081e-08
Gabre	45.2527	2.75188	0.463713	5.93444	2.94847e-09	6.88704e-08
Tdp1	402.149	1.16595	0.196484	5.93406	2.95538e-09	6.89438e-08
Tax1bp1	5320.97	-0.750461	0.126509	-5.93207	2.99133e-09	6.96937e-08
Aff1	1501.69	-0.819988	0.138247	-5.93134	3.00466e-09	6.99155e-08
Rhbdf1	1748.53	2.18079	0.367717	5.93062	3.01794e-09	7.00958e-08
Satb1	402.685	-1.02437	0.17273	-5.9305	3.02005e-09	7.00958e-08
Ccm2	710.686	1.31765	0.222555	5.92058	3.20801e-09	7.43642e-08
Blvrb	457.847	1.29501	0.218837	5.9177	3.26477e-09	7.55843e-08
Cacna1a	97.8289	1.52706	0.258072	5.91716	3.27543e-09	7.57355e-08
Cmtm5	649.451	2.05118	0.346811	5.91441	3.33077e-09	7.69181e-08
Frmd6	5194.28	1.07646	0.182046	5.91311	3.35699e-09	7.7426e-08
Cadm4	3168.31	2.58233	0.436927	5.91021	3.41662e-09	7.86036e-08
Prob1	307.77	-1.7311	0.292894	-5.91033	3.41424e-09	7.86036e-08
Vps35	3592.83	-0.776745	0.131434	-5.90977	3.42581e-09	7.87165e-08
Flot1	920.091	1.1301	0.191264	5.90856	3.45117e-09	7.91998e-08
Zfhx3	272.144	1.75223	0.296583	5.90805	3.4618e-09	7.93445e-08
Ankrd22	356.529	-3.20054	0.541812	-5.9071	3.48172e-09	7.97014e-08
Loxl3	676.393	1.90545	0.322765	5.90352	3.5582e-09	8.13505e-08
Il1b	86.4256	-1.6672	0.282447	-5.90272	3.57558e-09	8.16461e-08
Abcc1	1606.64	-1.47533	0.249968	-5.90209	3.58935e-09	8.18586e-08
Pex3	813.317	-1.07622	0.18241	-5.90001	3.63474e-09	8.27909e-08
Capsl	33.516	-3.52881	0.598226	-5.8988	3.66148e-09	8.31857e-08
Mamld1	334.813	1.03963	0.17625	5.89861	3.66569e-09	8.31857e-08
Vtn	147.35	2.36586	0.401059	5.89902	3.65671e-09	8.31857e-08
Spns2	1018.66	-1.55647	0.263952	-5.89678	3.70659e-09	8.40099e-08
9330162012Rik	96.0068	-2.56327	0.434799	-5.89531	3.73984e-09	8.44504e-08
Lamp2	7874.56	-0.966388	0.163914	-5.89571	3.73084e-09	8.44504e-08
Ndel1	2018.56	-0.988898	0.167742	-5.89536	3.73859e-09	8.44504e-08
1810043G02Rik	311.035	1.42558	0.241998	5.89088	3.84133e-09	8.6529e-08
Gli1	469.188	1.1341	0.192517	5.89091	3.84086e-09	8.6529e-08
Kank2	1940.57	1.24183	0.210872	5.88901	3.8852e-09	8.74099e-08
Meg3	172.919	2.27141	0.38582	5.88724	3.92698e-09	8.82416e-08
Telo2	347.55	0.955124	0.162265	5.8862	3.95174e-09	8.86892e-08
Sh3pxd2a	15033.3	1.64493	0.279494	5.88538	3.97152e-09	8.90243e-08
Hsbp1l1	100.207	-2.78918	0.474534	-5.87773	4.15934e-09	9.3007e-08
Lrrc8e	321.998	-1.60186	0.27253	-5.87774	4.15912e-09	9.3007e-08
Thbs3	613.427	1.47241	0.250533	5.8771	4.1752e-09	9.32479e-08
Mef2a	2359.89	-0.743408	0.126511	-5.87622	4.19739e-09	9.36295e-08
Kctd17	708.315	1.72051	0.292899	5.87407	4.25212e-09	9.4735e-08
Oaf	2113.52	2.03676	0.346819	5.8727	4.28745e-09	9.54062e-08
Prdm1	428.923	-2.08803	0.355595	-5.87193	4.30762e-09	9.57388e-08
H2-M5	28.1234	-4.15166	0.707574	-5.86745	4.42543e-09	9.82381e-08
Galnt18	1082.64	2.1061	0.359034	5.86602	4.46376e-09	9.89691e-08
Angpt2	951.525	2.65947	0.453627	5.86267	4.55474e-09	1.00864e-07
1110038F14Rik	492.353	1.37672	0.234846	5.86221	4.56744e-09	1.01024e-07
Tmem200b	74.4418	2.12338	0.362261	5.86145	4.58846e-09	1.01366e-07
Flot2	1412.24	1.09807	0.18749	5.85669	4.72185e-09	1.04187e-07
Tmem98	557.151	1.66052	0.283635	5.85444	4.7862e-09	1.0548e-07
Tesk1	687.876	1.08893	0.186084	5.8518	4.86268e-09	1.07037e-07
Ahrr	50.9628	-3.20905	0.548412	-5.85153	4.87061e-09	1.07083e-07
Nkain2	276.514	2.82525	0.482867	5.85099	4.8865e-09	1.07304e-07
Mical3	1293.7	0.756845	0.129365	5.85045	4.90242e-09	1.07525e-07
Garnl3	195.67	1.70121	0.290822	5.84968	4.92527e-09	1.07897e-07
Mycbp2	1895.7	-0.939512	0.160643	-5.84846	4.96142e-09	1.08559e-07
Tacstd2	2853.23	-2.82126	0.48245	-5.84778	4.98183e-09	1.08876e-07
Aqp9	369.503	-3.075	0.525971	-5.84633	5.02548e-09	1.09699e-07
Myh10	1046.93	1.56079	0.266988	5.84591	5.03815e-09	1.09845e-07
Itpk1	1366.03	2.12919	0.36432	5.84429	5.08732e-09	1.10785e-07
Anks1	1009.25	1.17246	0.20065	5.84329	5.1181e-09	1.11191e-07
Fam188a	969.415	-1.07646	0.184221	-5.84332	5.11691e-09	1.11191e-07
Rgl3	91.1229	2.78725	0.477289	5.83974	5.2281e-09	1.13447e-07
1700047M11Rik	117.146	3.3774	0.578385	5.83937	5.23989e-09	1.13568e-07
Lrp3	199.546	2.04379	0.35008	5.83805	5.28143e-09	1.14333e-07
Hdgfrp2	616.961	1.36229	0.23346	5.83521	5.37228e-09	1.16026e-07
Tdrkh	263.941	1.638	0.280708	5.83524	5.37147e-09	1.16026e-07
Tuba1a	13340.5	1.49254	0.255829	5.83411	5.40791e-09	1.16658e-07
Rapgefl1	938.87	-2.92294	0.501565	-5.82765	5.62136e-09	1.2112e-07
2810428I15Rik	334.45	1.67731	0.287905	5.82594	5.67927e-09	1.22224e-07
Acad9	1975.23	-1.68618	0.289509	-5.82427	5.73621e-09	1.23305e-07
Trim7	331.292	-1.45927	0.25067	-5.82147	5.83309e-09	1.25241e-07
Iffo1	222.948	1.55266	0.26675	5.82064	5.8621e-09	1.25716e-07
Lrba	886.23	-1.15382	0.198321	-5.81793	5.95817e-09	1.27627e-07
Tram2	1260.34	1.91226	0.328814	5.81561	6.04117e-09	1.29254e-07
Lmo4	4644.62	1.11714	0.192233	5.81137	6.19639e-09	1.32421e-07
Maob	424.838	-1.90124	0.327177	-5.81106	6.20779e-09	1.3251e-07
Cnot6l	1738.53	-0.911068	0.156812	-5.80994	6.24949e-09	1.33245e-07
Faah	597.203	-1.91789	0.330146	-5.80923	6.27606e-09	1.33656e-07
2010109I03Rik	224.47	-4.32656	0.745013	-5.80737	6.34621e-09	1.34993e-07
Stxbp3	1068.11	-0.968626	0.166854	-5.80522	6.42797e-09	1.36574e-07
2700094K13Rik	508.872	1.17649	0.202864	5.7994	6.65545e-09	1.41131e-07
Fbxo7	1447.87	1.31041	0.225958	5.79934	6.65783e-09	1.41131e-07
Fmnl3	1139.18	1.73683	0.299582	5.7975	6.73096e-09	1.42516e-07
Bcl2l12	209.666	1.69676	0.292718	5.79656	6.76893e-09	1.43155e-07
Ankrd13b	320.642	1.4078	0.242906	5.79565	6.80552e-09	1.43763e-07
Phactr1	336.41	1.20574	0.208082	5.79454	6.85074e-09	1.44551e-07
Wnt3a	47.0495	-3.49126	0.602687	-5.79283	6.92097e-09	1.45865e-07
Fap	1001.98	1.86729	0.322401	5.79184	6.96197e-09	1.46561e-07
Abcd3	3333.34	-1.05211	0.181805	-5.78699	7.16572e-09	1.50677e-07
Uevld	470.057	-0.957683	0.165531	-5.78554	7.22801e-09	1.51813e-07
4930402H24Rik	1187.33	1.01581	0.17566	5.78285	7.34456e-09	1.54085e-07
Sptlc3	597.48	-4.18642	0.7241	-5.78156	7.40114e-09	1.55094e-07
Klrk1	84.3421	-1.59515	0.275917	-5.78126	7.41435e-09	1.55194e-07
Sox7	491.81	-1.9945	0.345014	-5.78092	7.42921e-09	1.55327e-07
Map4	11915.6	1.4049	0.243247	5.77559	7.66821e-09	1.60142e-07
Zfand3	1938.36	1.11295	0.19277	5.77347	7.76575e-09	1.61994e-07
Itm2c	5243.55	1.68095	0.2912	5.7725	7.81055e-09	1.62743e-07
St8sia1	43.0596	-3.02026	0.523371	-5.77078	7.8904e-09	1.64221e-07
Tns3	6190.3	1.69195	0.293358	5.76754	8.04379e-09	1.67223e-07
Ascc3	896.663	-1.19332	0.206915	-5.76721	8.05946e-09	1.67359e-07
Tln1	4921.35	1.64068	0.28451	5.76669	8.08429e-09	1.67685e-07
Akp-ps1	34.0213	2.84247	0.493046	5.76512	8.1599e-09	1.69062e-07
Grhl1	2185.41	-2.5576	0.443676	-5.76457	8.18653e-09	1.69422e-07
Spry2	936.79	1.47818	0.256462	5.76374	8.22724e-09	1.70073e-07
Abhd5	2021.97	-0.984661	0.170908	-5.76136	8.34371e-09	1.72286e-07
Plekho1	1082.53	1.60632	0.278822	5.76108	8.35778e-09	1.72383e-07
Jam3	819.171	1.8406	0.319505	5.76079	8.37219e-09	1.72486e-07
Ceacam19	462.089	-3.3422	0.580204	-5.7604	8.39165e-09	1.72693e-07
Rasgef1c	1386.7	3.41988	0.593754	5.75976	8.42316e-09	1.73147e-07
Adam23	4302.77	2.31887	0.40264	5.75916	8.45335e-09	1.73573e-07
Rai1	373.032	1.45856	0.253294	5.75839	8.49211e-09	1.74174e-07
Pigg	315.51	-1.40603	0.24433	-5.75461	8.68396e-09	1.7791e-07
Acsbg1	1494.65	-1.29872	0.225708	-5.75398	8.71655e-09	1.78212e-07
Tmem88b	220.592	2.26657	0.393915	5.75395	8.71815e-09	1.78212e-07
Ano9	760.599	-3.3916	0.589569	-5.75269	8.78369e-09	1.79022e-07
Golga1	647.384	-1.04564	0.181765	-5.75271	8.78234e-09	1.79022e-07
Pcsk2	167.216	2.39537	0.416397	5.75262	8.7871e-09	1.79022e-07
Art4	298.157	-2.48505	0.432034	-5.75199	8.81988e-09	1.79491e-07
Adtrp	619.383	-3.3033	0.574412	-5.75075	8.88502e-09	1.80616e-07
Cpt1c	249.415	1.94773	0.338718	5.75029	8.90911e-09	1.80833e-07
Riok3	2604.34	-0.873968	0.15199	-5.75017	8.91542e-09	1.80833e-07
Maged1	4075.95	1.15657	0.201284	5.74594	9.14111e-09	1.85206e-07
D7Ertd443e	81.1752	-2.22677	0.387633	-5.74453	9.21748e-09	1.86136e-07
Gm13889	85.8762	2.09319	0.364366	5.74474	9.20642e-09	1.86136e-07
Zfp521	391.989	1.21618	0.211708	5.74462	9.21293e-09	1.86136e-07
Zfp800	275.918	-1.01031	0.175912	-5.74329	9.28559e-09	1.87305e-07
Spef1	536.238	1.18697	0.206812	5.73934	9.50467e-09	1.91514e-07
Rps24	22328.9	-0.631536	0.110051	-5.7386	9.54639e-09	1.92143e-07
Xylt2	564.619	1.59605	0.278259	5.73583	9.70345e-09	1.9509e-07
Usp15	1586.25	-1.04735	0.182645	-5.73435	9.78875e-09	1.9659e-07
Abhd13	1075.21	-0.798771	0.139312	-5.73368	9.82732e-09	1.96933e-07
Shisa7	30.866	-3.96831	0.69209	-5.73381	9.8201e-09	1.96933e-07
Serpina3h	251.476	-4.09298	0.714006	-5.73241	9.90124e-09	1.98198e-07
Epb4.1l5	252.538	-1.4504	0.253121	-5.73007	1.0039e-08	2.00737e-07
Chtf18	104.308	1.37921	0.240727	5.72937	1.00805e-08	2.01346e-07
Csrp2	632.806	1.34958	0.235623	5.72772	1.01791e-08	2.02692e-07
Gata3	1374.48	-2.60471	0.454773	-5.7275	1.01921e-08	2.02692e-07
H1fx	69.2083	3.33681	0.582572	5.72772	1.0179e-08	2.02692e-07
Serpinb1a	1163.4	-2.01932	0.352566	-5.7275	1.01919e-08	2.02692e-07
Acot7	759.698	0.934096	0.163175	5.72449	1.03745e-08	2.06097e-07
Nenf	1401.15	1.25468	0.219349	5.72	1.06526e-08	2.11392e-07
Prkx	970.527	-0.701449	0.122701	-5.71675	1.08579e-08	2.15233e-07
Lamb2	2297.3	1.96469	0.343807	5.71451	1.10022e-08	2.17674e-07
Maged2	2926.73	2.00152	0.350254	5.71447	1.10048e-08	2.17674e-07
Lppr3	212.611	3.11621	0.545438	5.71322	1.10858e-08	2.19041e-07
Pla2g4a	853.963	-1.05004	0.183844	-5.71162	1.11907e-08	2.20875e-07
Col9a3	176.751	3.05785	0.535769	5.7074	1.14712e-08	2.25971e-07
Ctage5	1536.03	-1.01254	0.177413	-5.70726	1.14811e-08	2.25971e-07
Ptpn3	1111.25	-1.77452	0.310927	-5.70719	1.14859e-08	2.25971e-07
Gyk	488.682	-2.40467	0.421759	-5.70153	1.18738e-08	2.33352e-07
Limk1	788.511	1.58311	0.277768	5.6994	1.20231e-08	2.35782e-07
Nsmf	718.094	1.52396	0.267384	5.69951	1.20151e-08	2.35782e-07
Mex3d	250.21	1.22858	0.21563	5.69764	1.21477e-08	2.3797e-07
2310035C23Rik	597.217	-1.05367	0.184944	-5.69721	1.21783e-08	2.38315e-07
Scnn1a	390.653	-2.56789	0.450945	-5.69447	1.23758e-08	2.41922e-07
Adgrl1	901.192	0.927949	0.163051	5.69116	1.26177e-08	2.46387e-07
Sulf1	690.272	1.18569	0.208408	5.68927	1.27584e-08	2.48871e-07
Gjc1	510.709	1.71831	0.302115	5.68759	1.28843e-08	2.50799e-07
Nkx2-2os	56.2535	3.35117	0.589226	5.68741	1.28983e-08	2.50799e-07
Tns4	2067.98	-2.80411	0.493038	-5.68742	1.28975e-08	2.50799e-07
Fam102a	1648.93	1.13027	0.198765	5.68649	1.29675e-08	2.51878e-07
Trip11	1163.59	-0.889165	0.156487	-5.68205	1.33094e-08	2.58244e-07
Maoa	1108.57	-1.24304	0.21885	-5.67986	1.34807e-08	2.61293e-07
Gng7	493.314	1.21339	0.213691	5.67824	1.36084e-08	2.63489e-07
Trbc2	284.881	-2.67193	0.470586	-5.67788	1.36372e-08	2.63767e-07
Aknad1	89.2306	-2.45731	0.432925	-5.67606	1.37836e-08	2.66319e-07
Tmem150a	188.083	1.20387	0.212124	5.67531	1.38437e-08	2.67197e-07
Kcnj10	1072.36	2.03802	0.359203	5.67373	1.39719e-08	2.69106e-07
Ociad2	280.886	-2.469	0.435163	-5.67374	1.39712e-08	2.69106e-07
Eef1a1	141611	-0.604913	0.106659	-5.67149	1.41558e-08	2.72362e-07
Pacs2	1747.86	1.21239	0.213816	5.67027	1.4257e-08	2.74022e-07
Pafah2	548.086	-0.942569	0.166242	-5.66984	1.42928e-08	2.74422e-07
St6galnac6	844.935	1.34499	0.237283	5.66828	1.44242e-08	2.76654e-07
Cep131	135.355	2.1897	0.386353	5.66762	1.44791e-08	2.77418e-07
Capn9	19.9419	-4.23189	0.747604	-5.6606	1.50842e-08	2.8871e-07
Mxra8	2539.4	1.66618	0.294478	5.65808	1.53074e-08	2.92676e-07
Ehd1	2745.5	1.14171	0.201852	5.65617	1.54791e-08	2.95651e-07
Ap1m1	976.614	0.998326	0.176524	5.65547	1.5542e-08	2.96543e-07
Dsc3	11334.5	-3.11095	0.550357	-5.65261	1.58029e-08	3.01207e-07
Ngfr	1545.45	2.18463	0.386644	5.65023	1.60238e-08	3.05101e-07
Pabpn1	162.354	1.40656	0.248963	5.64969	1.60739e-08	3.05738e-07
Rpl4	32461.2	-0.673699	0.119262	-5.64889	1.61484e-08	3.06837e-07
Bnip3	1012.3	-1.66909	0.29557	-5.64702	1.63253e-08	3.09466e-07
Cldn5	218.802	1.34544	0.238253	5.64711	1.63167e-08	3.09466e-07
Ttc37	779.035	-1.25059	0.221465	-5.64689	1.63374e-08	3.09466e-07
Mxra7	1657.74	1.67791	0.297184	5.64603	1.64191e-08	3.10692e-07
Sppl2b	914.491	1.83514	0.325239	5.64245	1.6765e-08	3.16911e-07
Sectm1a	152.198	-2.9142	0.516537	-5.64179	1.68287e-08	3.17788e-07
Acpp	2843.76	-2.75423	0.488397	-5.63933	1.70714e-08	3.22038e-07
Pck2	485.519	1.55501	0.275771	5.63878	1.71261e-08	3.22738e-07
Pdgfb	1293.03	1.87575	0.332672	5.63844	1.71595e-08	3.23035e-07
Thbs4	1016.81	1.83328	0.325287	5.6359	1.74145e-08	3.27499e-07
Cplx2	1528.76	2.00773	0.3563	5.63493	1.75128e-08	3.29011e-07
Col4a1	46452.1	2.56273	0.454858	5.63414	1.75934e-08	3.30188e-07
Mta1	949.581	0.980716	0.174089	5.63342	1.76673e-08	3.31235e-07
Fkbp10	2891.16	2.12422	0.377175	5.63191	1.78225e-08	3.33463e-07
Mylk4	2083.26	-2.98206	0.529483	-5.63203	1.78104e-08	3.33463e-07
Pex6	457.983	1.23807	0.219883	5.63058	1.79602e-08	3.35697e-07
Plod1	3203.66	1.53069	0.271924	5.62911	1.81146e-08	3.38237e-07
Atl2	1701.29	-1.4239	0.252964	-5.62889	1.81374e-08	3.38318e-07
2700081O15Rik	614.518	1.22488	0.217699	5.62649	1.83912e-08	3.42704e-07
Hacd2	1892.23	-2.19959	0.390982	-5.62582	1.84633e-08	3.4335e-07
P3h1	1535.97	1.70194	0.302521	5.62586	1.84587e-08	3.4335e-07
Rdh12	689.567	-3.1868	0.566479	-5.62562	1.84845e-08	3.43397e-07
Kcnk13	118.263	2.20646	0.392461	5.62212	1.88633e-08	3.50079e-07
Slc25a17	1507.55	-0.936098	0.166602	-5.61877	1.92322e-08	3.56564e-07
Rps24-ps3	457.642	-0.818288	0.145643	-5.61844	1.92689e-08	3.56884e-07
Il18r1	179.461	-3.16151	0.562874	-5.61672	1.94616e-08	3.60088e-07
Ocln	303.982	-2.51641	0.448261	-5.61371	1.98036e-08	3.66047e-07
Slc28a3	110.462	-3.78797	0.674889	-5.61272	1.99167e-08	3.67766e-07
Gmpr2	562.602	0.865356	0.15419	5.61227	1.99695e-08	3.6837e-07
Abl1	1737.74	1.14012	0.20323	5.60998	2.02351e-08	3.72146e-07
Arpc1b	7906.51	1.92158	0.342525	5.61004	2.0228e-08	3.72146e-07
Defb1	598.394	-3.91513	0.697852	-5.61025	2.0203e-08	3.72146e-07
Ppp1r12c	848.511	1.40426	0.250469	5.6065	2.06459e-08	3.79321e-07
Plce1	606.744	1.94344	0.346681	5.60585	2.07238e-08	3.80372e-07
Dstn	9392.25	-1.02968	0.18372	-5.60462	2.08718e-08	3.82705e-07
Tmem204	834.801	2.05465	0.36664	5.604	2.09465e-08	3.83692e-07
Serf1	410.177	0.959629	0.171249	5.6037	2.09822e-08	3.83962e-07
Pnmal2	267.413	2.94511	0.525991	5.59916	2.15394e-08	3.93333e-07
Prrx2	214.785	1.57585	0.281461	5.59883	2.15801e-08	3.93333e-07
Rasa3	4166.94	1.2667	0.226231	5.59917	2.15378e-08	3.93333e-07
Slc4a3	102.618	1.81889	0.324867	5.59889	2.15726e-08	3.93333e-07
Zfp219	788.573	1.91058	0.341307	5.59785	2.17029e-08	3.95178e-07
Ets2	2099.22	-1.03621	0.185115	-5.59766	2.17267e-08	3.9522e-07
Heca	721.75	-1.21558	0.217168	-5.59742	2.17571e-08	3.95379e-07
Cacng7	85.2868	2.05441	0.367061	5.5969	2.18214e-08	3.96156e-07
Ell2	468.788	-1.86601	0.333483	-5.59551	2.1997e-08	3.98948e-07
Dusp1	993.716	-1.41625	0.253209	-5.59321	2.22907e-08	4.03876e-07
Sepn1	2071.68	1.54418	0.276095	5.59292	2.23279e-08	4.04151e-07
Ipo7	2359.71	-1.14156	0.204145	-5.59191	2.24586e-08	4.06116e-07
Unc5b	1316.35	1.20517	0.215623	5.58926	2.28035e-08	4.11946e-07
Dennd5a	5577.35	1.47284	0.263553	5.5884	2.29178e-08	4.13603e-07
Gm20627	100.923	-4.34609	0.77806	-5.58581	2.32616e-08	4.19395e-07
Flywch1	331.621	1.12728	0.20186	5.58448	2.34404e-08	4.22203e-07
Efnb1	1612.37	0.960778	0.172146	5.58117	2.38911e-08	4.299e-07
Eif5	4737.54	-0.86298	0.154637	-5.58067	2.39598e-08	4.30713e-07
Mpp5	687.997	-0.841536	0.150813	-5.58	2.40522e-08	4.31949e-07
Stk24	1598.16	-0.798729	0.143195	-5.57791	2.4342e-08	4.36727e-07
Esrp1	2846.04	-2.69908	0.483994	-5.57668	2.45158e-08	4.39415e-07
Pnpla8	1894.54	-0.953435	0.170992	-5.57592	2.46227e-08	4.409e-07
Plekhg2	804.925	1.71769	0.308066	5.57571	2.46517e-08	4.40989e-07
Syp	214.864	2.37225	0.425656	5.57316	2.50155e-08	4.47061e-07
Rilpl2	316.513	1.36002	0.244092	5.57174	2.52213e-08	4.503e-07
Cd244	63.5312	-1.97843	0.355102	-5.57145	2.52624e-08	4.50595e-07
Cul4b	835.912	-0.856202	0.15369	-5.57098	2.53304e-08	4.51369e-07
Atf5	1579.22	1.19323	0.214408	5.56525	2.61777e-08	4.66014e-07
Gstt1	161.181	1.21046	0.217558	5.56383	2.63918e-08	4.69369e-07
Ptms	6208.38	1.07504	0.193278	5.56213	2.66504e-08	4.7351e-07
Zfp266	2380.89	-0.88494	0.159138	-5.56083	2.68492e-08	4.7658e-07
Lpcat1	768.092	1.1703	0.210475	5.56029	2.69323e-08	4.77183e-07
Shank3	119.123	1.35132	0.24303	5.56027	2.69352e-08	4.77183e-07
Glod4	1716.37	-0.600899	0.108158	-5.55573	2.76446e-08	4.89278e-07
Mettl7a1	619.411	-1.26396	0.227591	-5.55366	2.79753e-08	4.94654e-07
Tuba4a	3225.73	-1.76746	0.318322	-5.55245	2.81698e-08	4.97613e-07
AC120787.1	74.4829	-3.36524	0.606188	-5.55148	2.83258e-08	4.99886e-07
Cntn6	350.472	2.19988	0.396344	5.55043	2.84969e-08	5.01939e-07
Fosl2	2294.31	-1.22202	0.220166	-5.55044	2.84956e-08	5.01939e-07
P2rx7	857.251	1.0946	0.197229	5.54987	2.85881e-08	5.03063e-07
Kcnj2	525.305	-2.11252	0.38073	-5.54861	2.87943e-08	5.06205e-07
Shc2	338.437	1.97849	0.356836	5.54453	2.94737e-08	5.17653e-07
Ecel1	4975.78	2.22926	0.402178	5.54297	2.97386e-08	5.21805e-07
Rpl23	18306.2	-0.610054	0.110063	-5.54277	2.97716e-08	5.21886e-07
Rnf11	2598.73	-0.791599	0.142825	-5.54244	2.98284e-08	5.22381e-07
Tmem121	51.7625	2.84346	0.513349	5.53904	3.0413e-08	5.32111e-07
Chadl	130.911	2.95155	0.533216	5.53539	3.1054e-08	5.42809e-07
Tfap2c	556.366	-2.56141	0.46291	-5.53328	3.14291e-08	5.48842e-07
Ldb2	792.717	1.91792	0.346707	5.53183	3.16907e-08	5.52883e-07
Numbl	463.076	1.4706	0.266025	5.52804	3.23832e-08	5.64428e-07
Cnksr2	71.4516	2.11693	0.382986	5.52744	3.2494e-08	5.65822e-07
Bik	67.8035	2.40836	0.435783	5.5265	3.26676e-08	5.68305e-07
Asns	562.921	-1.81328	0.328191	-5.52506	3.29372e-08	5.71909e-07
Hspa9	7043.61	-0.960955	0.173925	-5.52511	3.29275e-08	5.71909e-07
Plscr1	355.451	1.37721	0.249318	5.52394	3.31485e-08	5.74491e-07
Tssc4	742.091	1.72698	0.312635	5.52396	3.31443e-08	5.74491e-07
Mpzl2	979.152	-2.81788	0.510218	-5.52289	3.3347e-08	5.77386e-07
Qprt	49.813	2.76851	0.501337	5.52224	3.34701e-08	5.7897e-07
Col6a6	539.743	2.00144	0.362506	5.52113	3.36825e-08	5.82095e-07
Dtx3	604.882	1.24041	0.224683	5.52071	3.37627e-08	5.82931e-07
Grhl3	519.335	-3.07745	0.557549	-5.51961	3.39755e-08	5.85503e-07
H2afv	1757.87	1.07863	0.195417	5.51962	3.39737e-08	5.85503e-07
Pomt2	485.652	1.07061	0.193983	5.5191	3.40742e-08	5.86652e-07
Paqr3	123.822	-1.56522	0.283644	-5.51827	3.42349e-08	5.88867e-07
Rrbp1	5560.45	1.28717	0.233363	5.51576	3.47273e-08	5.96775e-07
Fam135a	895.192	-1.26727	0.229846	-5.51354	3.51683e-08	6.03789e-07
Zfp608	592.455	1.24958	0.226658	5.51306	3.52652e-08	6.04886e-07
Cenpm	177.1	1.67638	0.304104	5.51251	3.53745e-08	6.06194e-07
Cd59a	1620	1.09403	0.198526	5.51075	3.57299e-08	6.11711e-07
Ggt6	222.167	-2.63271	0.477822	-5.50982	3.59205e-08	6.14401e-07
Mapkapk3	1514.86	-1.87158	0.339852	-5.50703	3.64939e-08	6.23628e-07
E130307A14Rik	226.178	1.31312	0.238472	5.50641	3.66221e-08	6.25235e-07
Wapal	2156.19	-1.00033	0.181679	-5.50601	3.67066e-08	6.26095e-07
Herc4	987.013	-1.11857	0.203204	-5.50465	3.69903e-08	6.30349e-07
Sox11	107.387	2.47699	0.45021	5.50186	3.75809e-08	6.39817e-07
Adgra2	3574.17	2.00747	0.364907	5.50132	3.76955e-08	6.41173e-07
Gpr141	91.4786	-3.66843	0.666971	-5.50013	3.79508e-08	6.44917e-07
Nkx2-2	41.0804	3.31385	0.602772	5.49769	3.84809e-08	6.53321e-07
Aftph	1467.58	-0.912845	0.166066	-5.49689	3.86554e-08	6.55675e-07
Fam20c	756.959	1.44608	0.263082	5.49667	3.87034e-08	6.55883e-07
Btaf1	819.537	-1.15009	0.20926	-5.49597	3.88568e-08	6.57267e-07
Tceb2	2487.72	1.64955	0.300135	5.49602	3.88457e-08	6.57267e-07
Ldah	1604.71	-1.2113	0.220473	-5.49411	3.92677e-08	6.63607e-07
Hook1	540.046	-2.44226	0.444562	-5.49364	3.93742e-08	6.64793e-07
4930503L19Rik	134.142	1.23019	0.223956	5.49299	3.95193e-08	6.66629e-07
Chst14	615.352	1.14279	0.208102	5.49151	3.98504e-08	6.71596e-07
Ctxn1	454.458	1.69248	0.308316	5.48945	4.03184e-08	6.7886e-07
B2m	27823.1	-1.0579	0.192729	-5.48906	4.04071e-08	6.79729e-07
Fam65a	639.19	1.34305	0.244825	5.48574	4.11733e-08	6.91983e-07
Smg9	377.265	1.32395	0.241356	5.48548	4.12356e-08	6.92396e-07
Usp32	1020.69	-0.991943	0.180858	-5.48465	4.14284e-08	6.9436e-07
Usp38	901.029	-0.760668	0.138689	-5.48469	4.14204e-08	6.9436e-07
Ranbp3	1071.24	1.03591	0.188912	5.48355	4.16874e-08	6.98064e-07
Piezo1	1318.39	0.93443	0.170436	5.48257	4.19184e-08	7.01292e-07
Il2rb	89.8437	-1.59909	0.291698	-5.48199	4.20571e-08	7.0297e-07
Eif4b	8006.75	-0.654428	0.119449	-5.47874	4.28363e-08	7.15343e-07
Emc10	1996.64	1.67561	0.305853	5.47849	4.2897e-08	7.15705e-07
Ppp1r35	76.7077	2.16753	0.395711	5.47755	4.31254e-08	7.18861e-07
Ola1	1870.87	-0.816729	0.149126	-5.47678	4.33147e-08	7.2113e-07
Sbsn	9286.88	-3.33045	0.608115	-5.47667	4.33402e-08	7.2113e-07
Cd207	250.326	-4.35724	0.79569	-5.47606	4.34911e-08	7.22985e-07
Rab18	3950.08	-0.661863	0.12095	-5.47222	4.44431e-08	7.36828e-07
Slurp1	118.972	-3.25191	0.594259	-5.47222	4.44444e-08	7.36828e-07
Src	1216.16	1.3297	0.242982	5.47244	4.43886e-08	7.36828e-07
Gpr17	3679.32	3.5751	0.653358	5.47189	4.45252e-08	7.37502e-07
Stap2	319.078	-2.39983	0.4386	-5.47158	4.46037e-08	7.38135e-07
Mest	1825.19	2.04502	0.373818	5.47062	4.48452e-08	7.41462e-07
Megf10	2015.9	1.33825	0.244676	5.46945	4.51435e-08	7.45722e-07
Sh3tc2	384.738	1.06559	0.194861	5.46846	4.53957e-08	7.49214e-07
Atp11b	1557.33	-1.26699	0.231801	-5.46585	4.60707e-08	7.59669e-07
Hyal4	21.0009	-4.93356	0.902708	-5.46529	4.6214e-08	7.61348e-07
Camkk1	279.77	-1.78602	0.326869	-5.46404	4.65432e-08	7.66082e-07
Tada3	446.714	1.10985	0.203128	5.46379	4.66081e-08	7.66463e-07
Mamdc2	333.694	1.90022	0.347889	5.46215	4.70414e-08	7.72895e-07
Tubb3	1037.01	1.96314	0.359759	5.45682	4.84744e-08	7.95727e-07
Chchd6	207.714	0.97942	0.179712	5.44996	5.03826e-08	8.2631e-07
Ntf3	39.2737	-2.35894	0.433029	-5.44752	5.10758e-08	8.36931e-07
Chmp2b	1708.63	-0.967237	0.177585	-5.44662	5.13361e-08	8.40445e-07
Pyroxd2	62.2142	1.76959	0.325043	5.44417	5.2047e-08	8.51323e-07
Tnfaip8l1	209.086	1.27503	0.23441	5.43933	5.3482e-08	8.74017e-07
Ogfrl1	468.036	-0.808736	0.14872	-5.43799	5.38855e-08	8.79826e-07
Fign	165.42	1.45824	0.268197	5.4372	5.41256e-08	8.82959e-07
Prlr	420.412	-3.46256	0.636969	-5.436	5.44908e-08	8.88127e-07
Serpinh1	16527.3	1.73294	0.318841	5.43512	5.47605e-08	8.91731e-07
Rgs20	106.476	-4.56908	0.840795	-5.43423	5.50325e-08	8.95364e-07
Ttpal	1297.76	-0.921313	0.16959	-5.43259	5.55425e-08	9.02862e-07
Klhl13	779.672	1.6277	0.299691	5.43126	5.59587e-08	9.08821e-07
Dennd2d	235.83	-2.67247	0.492131	-5.4304	5.62266e-08	9.12363e-07
Tuba1b	5969.42	0.96591	0.177959	5.4277	5.70838e-08	9.25453e-07
Col4a2	33446.6	2.64451	0.487244	5.42748	5.71562e-08	9.25809e-07
Ephb3	1268.67	1.31017	0.2415	5.42513	5.79138e-08	9.37253e-07
Mal2	818.8	-3.58166	0.660231	-5.42486	5.79994e-08	9.37811e-07
Cs	7097.09	-0.789779	0.145714	-5.42006	5.95787e-08	9.62498e-07
Prkcsh	1467.69	1.3051	0.240814	5.41953	5.97571e-08	9.6453e-07
Micu2	2645.01	-0.65668	0.121215	-5.4175	6.04375e-08	9.74654e-07
Ndfip2	1375.71	-0.831119	0.153437	-5.41667	6.07189e-08	9.78333e-07
Prx	330.063	1.41916	0.262027	5.4161	6.09139e-08	9.80613e-07
RP23-111A11.1	14.6584	-7.28444	1.34521	-5.4151	6.12546e-08	9.85232e-07
Pear1	1226.6	2.47104	0.456486	5.41319	6.19114e-08	9.94922e-07
1110008L16Rik	277.632	-1.05578	0.19505	-5.41287	6.20214e-08	9.95819e-07
Il1f6	160.531	-4.47281	0.826361	-5.41266	6.20965e-08	9.96152e-07
Ap1s3	172.924	-2.84028	0.524974	-5.41032	6.2911e-08	1.00834e-06
Dpep1	1678.04	1.63786	0.302813	5.40882	6.34409e-08	1.01594e-06
Epb4.1	1116.57	-1.01546	0.187851	-5.40565	6.45739e-08	1.03318e-06
Mtfr1	851.758	-1.06009	0.196115	-5.40544	6.46503e-08	1.0335e-06
Esco1	605.455	-0.951373	0.17609	-5.40278	6.56168e-08	1.04804e-06
Ahdc1	483.911	1.43648	0.265921	5.40192	6.59316e-08	1.05215e-06
Nfkbil1	129.874	1.73157	0.320699	5.39937	6.68744e-08	1.06627e-06
Rab11fip4	482.646	-2.11988	0.39275	-5.39754	6.75594e-08	1.07625e-06
Lnx1	119.743	-2.11916	0.392694	-5.39648	6.79607e-08	1.08171e-06
Itsn2	881.725	-0.936961	0.173632	-5.39625	6.80496e-08	1.08218e-06
Tmem53	84.9164	1.31127	0.243014	5.39585	6.82007e-08	1.08365e-06
Pla2g3	44.0752	-2.89402	0.536488	-5.39437	6.87627e-08	1.09163e-06
Cript	1123.36	-0.761416	0.14124	-5.39094	7.00903e-08	1.11174e-06
Anxa1	20324.6	-1.23886	0.22988	-5.38914	7.07943e-08	1.12194e-06
Hk1	3796.93	1.13061	0.209995	5.38397	7.28627e-08	1.15372e-06
Twf2	567.844	0.769588	0.14299	5.38211	7.3618e-08	1.16468e-06
Tenm3	892.875	1.41667	0.263269	5.38106	7.40502e-08	1.1705e-06
Adh7	851.632	-3.00575	0.558635	-5.38052	7.42723e-08	1.173e-06
Pank1	809.397	-2.46873	0.458899	-5.3797	7.46116e-08	1.17735e-06
Gm13157	172.387	-1.07863	0.200523	-5.37907	7.48718e-08	1.18018e-06
Vav2	658.39	1.40227	0.260696	5.37895	7.49196e-08	1.18018e-06
Smek2	1490.23	-0.937461	0.174317	-5.37791	7.53542e-08	1.186e-06
Tle2	63.6213	1.52606	0.283818	5.37689	7.57841e-08	1.19175e-06
Cd2ap	2355.81	-0.840532	0.156409	-5.37393	7.70404e-08	1.21046e-06
Slc2a5	87.3422	-3.61512	0.672809	-5.37318	7.73615e-08	1.21447e-06
Ston2	255.897	-1.0552	0.196417	-5.37226	7.77556e-08	1.21961e-06
Pnpo	340.469	-1.2935	0.24084	-5.3708	7.83869e-08	1.22846e-06
Kalrn	648.978	1.15618	0.215315	5.3697	7.88695e-08	1.23497e-06
Ablim2	192.796	1.54055	0.286994	5.36788	7.9668e-08	1.24641e-06
Acvrl1	871.51	1.629	0.303544	5.36659	8.0238e-08	1.25426e-06
Uchl1	116.771	1.70189	0.31714	5.36636	8.03404e-08	1.25479e-06
Pbx2	843.74	0.684207	0.12757	5.36337	8.16823e-08	1.27466e-06
2210404O09Rik	101.306	-1.31595	0.245453	-5.3613	8.26235e-08	1.28825e-06
Slc5a8	156.714	-3.04833	0.568717	-5.36002	8.32133e-08	1.29635e-06
Kdm1b	547.667	-1.09775	0.204905	-5.35735	8.44533e-08	1.31455e-06
Apln	324.199	1.6575	0.309521	5.35503	8.55409e-08	1.33035e-06
Pkp1	10826.4	-2.85137	0.532505	-5.35464	8.57274e-08	1.33099e-06
Slc25a23	493.069	1.35192	0.252476	5.35467	8.57149e-08	1.33099e-06
Ndufb7	1039.96	1.41458	0.264255	5.35309	8.64671e-08	1.34134e-06
Ghr	1225.61	-1.29111	0.241234	-5.35211	8.69341e-08	1.34744e-06
Rpl17	15271.4	-0.587928	0.109856	-5.35181	8.708e-08	1.34856e-06
Ppip5k1	558.714	-0.950722	0.177655	-5.3515	8.72299e-08	1.34974e-06
Ifit2	958.073	1.60668	0.300244	5.35126	8.73441e-08	1.35037e-06
Pcmtd1	1461.72	-1.04187	0.194718	-5.35065	8.76401e-08	1.35381e-06
Col14a1	5972.47	1.96705	0.367792	5.34826	8.88018e-08	1.36925e-06
Crip1	4735.71	1.2462	0.233015	5.34815	8.88578e-08	1.36925e-06
Zbtb12	148.69	1.36527	0.25528	5.34814	8.88637e-08	1.36925e-06
Lypd6	1155.97	1.76564	0.330237	5.34657	8.96368e-08	1.38e-06
Zfp358	477.802	1.17924	0.220572	5.34629	8.97755e-08	1.38098e-06
Dgat2	1582.61	-2.5247	0.47225	-5.34611	8.98623e-08	1.38115e-06
Spata13	1446.21	1.70938	0.31976	5.34583	9.0004e-08	1.38217e-06
Ranbp9	1443.84	-0.682696	0.12772	-5.34526	9.02887e-08	1.38538e-06
Dcun1d1	907.789	-0.743645	0.139137	-5.34471	9.0561e-08	1.38807e-06
Dkkl1	256.2	-2.87515	0.537954	-5.3446	9.06152e-08	1.38807e-06
Cxx1c	218.415	1.73844	0.325282	5.34442	9.07095e-08	1.38836e-06
Elovl7	1436.11	-2.97545	0.556792	-5.34392	9.09588e-08	1.39101e-06
Slc38a2	4021.43	-0.960449	0.179764	-5.34282	9.1511e-08	1.39829e-06
Cd24a	3575.69	-2.53955	0.475501	-5.34079	9.25445e-08	1.4129e-06
Oaz1	4985.54	1.115	0.208821	5.33949	9.32089e-08	1.42186e-06
Nhsl1	893.398	-1.72768	0.323701	-5.33726	9.43593e-08	1.43822e-06
Enho	209.096	2.28552	0.428301	5.33624	9.48938e-08	1.44516e-06
D8Ertd82e	279.754	1.25133	0.234557	5.33485	9.5625e-08	1.45509e-06
Dhrs3	1740.19	1.51057	0.283199	5.33394	9.61053e-08	1.46118e-06
Faf1	1261.68	-0.783993	0.147014	-5.33278	9.67202e-08	1.46931e-06
2310046K23Rik	3210.63	-3.36767	0.631527	-5.33259	9.68237e-08	1.46967e-06
Ptcd3	723.31	-0.876782	0.164474	-5.33082	9.77706e-08	1.48281e-06
Ndor1	769.448	-1.46396	0.274709	-5.32914	9.86812e-08	1.49539e-06
Tcrg-V5	18.1025	-4.68651	0.879571	-5.32818	9.9202e-08	1.50204e-06
Sema4c	1404.18	1.76154	0.330626	5.32789	9.93612e-08	1.50321e-06
Qars	2651.34	-1.1274	0.211612	-5.32768	9.94737e-08	1.50367e-06
Myl4	102.956	2.10742	0.395748	5.32515	1.00869e-07	1.52351e-06
Hace1	574.962	-1.06702	0.2004	-5.32446	1.01253e-07	1.52805e-06
Hyal1	123.716	-1.22103	0.229344	-5.32403	1.01495e-07	1.53044e-06
E2f1	426.062	1.07088	0.201185	5.32285	1.02153e-07	1.53909e-06
Mxi1	1334.83	-1.01385	0.190482	-5.32254	1.02327e-07	1.54045e-06
Pold1	323.401	1.58199	0.297387	5.31962	1.03984e-07	1.56412e-06
Nudt3	2422.88	0.85665	0.16106	5.31881	1.04447e-07	1.56979e-06
Ralgapa1	1075.97	-1.10252	0.207314	-5.31813	1.04839e-07	1.57439e-06
Adam11	533.42	4.06884	0.765142	5.31776	1.05055e-07	1.57634e-06
Fam219a	516.539	1.21838	0.229332	5.31274	1.07991e-07	1.61907e-06
Fcgrt	2174.17	1.71989	0.323829	5.3111	1.08967e-07	1.63236e-06
Aqp3	1850.76	-3.30599	0.622602	-5.30995	1.09655e-07	1.63732e-06
Iqgap3	451.984	1.00569	0.189392	5.31008	1.09577e-07	1.63732e-06
Sdk1	92.4583	1.36873	0.257762	5.31003	1.09604e-07	1.63732e-06
Ttc39a	171.919	-3.30714	0.622777	-5.31031	1.09439e-07	1.63732e-06
Zfp334	282.091	1.39593	0.262917	5.3094	1.09987e-07	1.64094e-06
Zfp706	3680.13	-0.651262	0.122715	-5.30713	1.11363e-07	1.66013e-06
Dpp9	724.934	1.06099	0.199933	5.30673	1.11608e-07	1.66242e-06
Eif3m	3110.03	-0.789978	0.148932	-5.3043	1.13109e-07	1.68321e-06
Nacc2	1291.76	1.23006	0.231905	5.30417	1.13187e-07	1.68321e-06
Ttc39c	284.588	-1.47248	0.277639	-5.30358	1.13556e-07	1.68733e-06
Mfap3l	1167.34	-1.04149	0.196381	-5.30343	1.1365e-07	1.68735e-06
Edaradd	237.559	-2.50091	0.471952	-5.29908	1.16389e-07	1.72663e-06
Mboat1	416.049	-1.72366	0.325285	-5.29892	1.16492e-07	1.72675e-06
Adprh	1658.54	1.18295	0.223358	5.29622	1.18222e-07	1.75042e-06
Ermp1	2282.04	-1.14881	0.216914	-5.29614	1.18279e-07	1.75042e-06
Unk	380.257	1.38581	0.261803	5.29332	1.20116e-07	1.77616e-06
Gm15845	86.7765	-5.9468	1.12369	-5.2922	1.20856e-07	1.78566e-06
Rdh1	335.296	-3.25228	0.614785	-5.29011	1.22241e-07	1.80468e-06
Pcsk6	708.944	-1.19649	0.22619	-5.28974	1.22491e-07	1.80546e-06
Plxnb3	1131.54	2.1175	0.400297	5.28982	1.22434e-07	1.80546e-06
Suclg2	868.178	-0.841346	0.159103	-5.28806	1.23621e-07	1.82065e-06
Uaca	1554.53	1.12824	0.213404	5.28689	1.24417e-07	1.8309e-06
Gpcpd1	1636.33	-0.931897	0.176295	-5.28601	1.25012e-07	1.83819e-06
Rhbdl2	147.376	-2.65698	0.502843	-5.28392	1.26452e-07	1.85787e-06
Dnaja2	3863.58	-0.61003	0.115459	-5.28354	1.26714e-07	1.86023e-06
Ifi202b	163.317	-3.95414	0.748495	-5.28279	1.27231e-07	1.86632e-06
Lrfn2	55.4305	3.73042	0.706572	5.2796	1.29464e-07	1.89604e-06
Naa15	2006.48	-0.983339	0.186252	-5.27962	1.29451e-07	1.89604e-06
Rcan2	1088.92	1.88341	0.356792	5.27873	1.30082e-07	1.90358e-06
Anxa6	7209.66	1.40519	0.266237	5.27797	1.30625e-07	1.91e-06
Synpo	2565.25	1.38734	0.262875	5.27758	1.30901e-07	1.91251e-06
E130114P18Rik	216.06	2.19159	0.415383	5.27606	1.31992e-07	1.92538e-06
Rnf217	659.766	-1.11232	0.210823	-5.27608	1.31976e-07	1.92538e-06
Mdga2	89.0655	1.95285	0.370299	5.27371	1.3369e-07	1.94861e-06
Uchl3	916.265	-1.12251	0.212922	-5.27194	1.34989e-07	1.96597e-06
Nudt17	191.92	-2.24826	0.426653	-5.26953	1.36771e-07	1.99034e-06
Rffl	253.612	-0.950371	0.18038	-5.26873	1.37371e-07	1.99749e-06
Snx22	729.29	1.43709	0.272809	5.26776	1.381e-07	2.0065e-06
Kpna1	1723.19	-1.1665	0.221498	-5.2664	1.39125e-07	2.0198e-06
Pja1	1536.12	0.711847	0.135176	5.26606	1.3938e-07	2.02189e-06
Vwa1	755.269	1.48753	0.282486	5.26585	1.39543e-07	2.02265e-06
Arfgef1	2007.28	-0.950571	0.180577	-5.26408	1.4089e-07	2.04057e-06
Csnk1a1	9456.78	-0.830639	0.157813	-5.26343	1.4139e-07	2.04619e-06
Szrd1	2098.89	0.862088	0.163929	5.25891	1.44911e-07	2.0955e-06
Agap2	101.948	1.72515	0.32809	5.25816	1.45502e-07	2.10074e-06
Rhou	998.099	-0.869474	0.165355	-5.25823	1.45452e-07	2.10074e-06
Plek2	534.423	-2.93567	0.5584	-5.25729	1.46194e-07	2.108e-06
Usp3	907.384	-0.964844	0.183532	-5.25709	1.46351e-07	2.108e-06
Vps13a	489.266	-1.37129	0.260845	-5.25712	1.46332e-07	2.108e-06
Armcx2	1145.21	1.37484	0.261576	5.25598	1.47238e-07	2.11912e-06
Fst	589.062	-1.24413	0.23674	-5.25525	1.4782e-07	2.12583e-06
Wnt7b	369.24	-3.25345	0.61914	-5.25479	1.48197e-07	2.12958e-06
Nccrp1	445.602	-3.36746	0.64089	-5.25434	1.48555e-07	2.13305e-06
Ltb4r2	42.5953	-3.19423	0.608268	-5.25136	1.50984e-07	2.16623e-06
Taf4b	205.637	-1.3319	0.253786	-5.24813	1.53653e-07	2.2028e-06
Wipf3	92.99	-1.64898	0.314251	-5.24734	1.54309e-07	2.21048e-06
Rgs8	202.898	2.31116	0.440508	5.24657	1.54953e-07	2.21797e-06
Mtch1	4537.43	0.938025	0.178853	5.24467	1.56565e-07	2.23929e-06
Ksr1	726.631	0.785119	0.149704	5.24446	1.56743e-07	2.24009e-06
Tob1	987.573	-1.05277	0.200766	-5.24378	1.57321e-07	2.2466e-06
Psd4	479.545	-1.82414	0.347905	-5.24321	1.57804e-07	2.25174e-06
Lamb3	734.415	-2.73404	0.521505	-5.24259	1.58334e-07	2.25756e-06
Sprr2a1	57.4709	-5.63236	1.07439	-5.24238	1.58515e-07	2.25794e-06
Zfand5	2495.02	-0.86332	0.164684	-5.24228	1.58608e-07	2.25794e-06
Grpel2	811.935	-1.02203	0.194975	-5.24187	1.58961e-07	2.26121e-06
Mdp1	1243.18	0.829659	0.158326	5.24018	1.60422e-07	2.28023e-06
Cyb561	633.829	-2.08953	0.398797	-5.23959	1.60936e-07	2.28576e-06
Rab34	1130.22	0.741569	0.141546	5.23908	1.6138e-07	2.2903e-06
Nek6	821.371	1.15768	0.221038	5.23748	1.6278e-07	2.30838e-06
Sar1b	1595.69	-1.41836	0.270864	-5.23642	1.63725e-07	2.31998e-06
Helz2	279.811	1.17009	0.223535	5.23448	1.65452e-07	2.34264e-06
Plscr3	2447.89	1.21195	0.231657	5.23165	1.68003e-07	2.37693e-06
Slc35b2	1858.23	1.2269	0.234622	5.22926	1.70189e-07	2.406e-06
Srsf9	1267.16	0.854647	0.163483	5.22773	1.716e-07	2.42408e-06
Foxj1	21.6927	2.8025	0.536167	5.22692	1.72354e-07	2.43285e-06
Mllt6	1270.4	0.891475	0.170565	5.2266	1.72659e-07	2.43529e-06
Brsk1	120.038	1.98633	0.380057	5.2264	1.7284e-07	2.43597e-06
Ddi2	1755.97	-1.06078	0.202991	-5.22578	1.73427e-07	2.44236e-06
Atp1b2	2362.22	1.88587	0.360988	5.2242	1.74908e-07	2.45944e-06
Homer3	713.028	1.74708	0.334419	5.22421	1.74899e-07	2.45944e-06
Ces2g	300.187	-2.01187	0.385367	-5.22066	1.78291e-07	2.50509e-06
Mib2	247.999	1.75593	0.336411	5.21962	1.79292e-07	2.51723e-06
Vstm5	96.2134	-2.4592	0.471175	-5.21929	1.79607e-07	2.51972e-06
Klc4	301.966	1.23007	0.235714	5.21847	1.80406e-07	2.529e-06
Rps27a	14548.3	-0.592683	0.113594	-5.21757	1.81286e-07	2.53939e-06
Gdpd5	216.859	1.87207	0.358831	5.21713	1.81712e-07	2.54341e-06
Zfp574	256.865	1.20821	0.231652	5.21564	1.83188e-07	2.56212e-06
Lnpep	540.998	-1.36552	0.261844	-5.21504	1.83778e-07	2.56841e-06
6030408B16Rik	350.843	2.95898	0.567629	5.21288	1.8593e-07	2.59295e-06
Atp13a5	23.8121	-2.97354	0.570417	-5.21293	1.85884e-07	2.59295e-06
Gramd2	95.3736	-2.70131	0.518202	-5.21285	1.85958e-07	2.59295e-06
Il1rl2	1771.68	-1.22763	0.235518	-5.21249	1.86327e-07	2.59612e-06
Thoc2	1035.74	-0.924756	0.177435	-5.21179	1.87031e-07	2.60395e-06
D430040D24Rik	171.449	1.95322	0.374808	5.21126	1.87562e-07	2.60936e-06
Fndc4	182.634	1.17508	0.225592	5.20888	1.89987e-07	2.64109e-06
Thrsp	301.375	-1.93131	0.370812	-5.20832	1.90557e-07	2.64701e-06
Prrc2a	4241.9	1.18011	0.226595	5.20802	1.90864e-07	2.64926e-06
Fam83f	600.505	-2.44879	0.470213	-5.20782	1.91068e-07	2.65009e-06
Pxylp1	486.406	1.14253	0.219404	5.20744	1.91465e-07	2.65359e-06
Gldc	49.6512	-2.21184	0.42479	-5.20692	1.92005e-07	2.65906e-06
Zdhhc5	2767.95	-0.580599	0.11153	-5.20577	1.93192e-07	2.67348e-06
Arhgef37	211.704	-1.78558	0.343099	-5.20427	1.9476e-07	2.69315e-06
Rapgef6	855.735	-0.719726	0.138304	-5.20394	1.95111e-07	2.69597e-06
Eva1b	348.268	2.3926	0.459852	5.20298	1.96118e-07	2.70785e-06
Slc35f2	121.698	-2.24015	0.43058	-5.20264	1.96481e-07	2.71081e-06
Rbbp8	803.661	-1.02848	0.197728	-5.2015	1.97688e-07	2.72541e-06
Lce1k	184.868	-4.03074	0.775089	-5.20036	1.98907e-07	2.74016e-06
Endou	1234.25	-3.09235	0.594709	-5.19977	1.99533e-07	2.74673e-06
Arhgef26	586.682	0.983335	0.189129	5.19927	2.00074e-07	2.75005e-06
Fyn	2056.43	1.24094	0.238676	5.19927	2.00075e-07	2.75005e-06
Tppp	483.478	-1.59225	0.30626	-5.19902	2.00346e-07	2.75172e-06
Igfbp6	752.046	2.07257	0.398679	5.19859	2.00806e-07	2.75438e-06
Mapk8ip1	537.253	1.2024	0.231294	5.19856	2.0084e-07	2.75438e-06
P3h3	1206.25	1.87946	0.361708	5.19606	2.03557e-07	2.78955e-06
Ntng1	117.274	2.40938	0.463721	5.19576	2.03885e-07	2.79196e-06
Adcyap1r1	778.836	3.04024	0.585164	5.19553	2.04139e-07	2.79335e-06
Igsf9b	25.2769	3.60769	0.694453	5.195	2.04716e-07	2.79915e-06
Ndufa4	4877.35	-0.70342	0.135407	-5.19486	2.04876e-07	2.79926e-06
Nlrc5	655.286	-2.33279	0.449075	-5.19466	2.05096e-07	2.80017e-06
Prkar2a	2050.68	-1.04455	0.201202	-5.19155	2.08553e-07	2.84526e-06
Mast4	735.814	-1.05008	0.2023	-5.1907	2.09505e-07	2.85613e-06
Ubxn2a	870.445	-1.3159	0.253695	-5.18692	2.13795e-07	2.91244e-06
Tnfrsf4	113.224	-2.3154	0.446489	-5.1858	2.15086e-07	2.92785e-06
Trim32	714.313	0.971868	0.187417	5.18559	2.15328e-07	2.92897e-06
Creb3l2	2550.06	1.303	0.251414	5.18268	2.18721e-07	2.97292e-06
Pm20d2	51.9805	-2.18257	0.421172	-5.18215	2.19343e-07	2.97917e-06
Mgat4b	1914.69	0.850626	0.164201	5.18039	2.2142e-07	3.00515e-06
Ilk	4008.14	1.17471	0.226783	5.17991	2.2199e-07	3.00999e-06
Zyx	1704.64	1.47448	0.284659	5.17982	2.22105e-07	3.00999e-06
Srpk1	1649.27	-1.24742	0.240899	-5.17821	2.2403e-07	3.03384e-06
Plcxd1	110.789	-2.86177	0.552883	-5.17609	2.26586e-07	3.06619e-06
Gfra2	2903.54	2.08999	0.403842	5.17526	2.27588e-07	3.07748e-06
Ankrd49	384.652	-0.973681	0.188146	-5.17513	2.27756e-07	3.07748e-06
Acap3	950.668	1.5127	0.292339	5.17447	2.28554e-07	3.08372e-06
Mypop	116.678	1.20502	0.232874	5.17458	2.2842e-07	3.08372e-06
Gnas	21235.7	1.02571	0.198233	5.17429	2.28775e-07	3.08443e-06
Pigyl	205.181	1.60937	0.31114	5.17249	2.30998e-07	3.1121e-06
Lrrc75a	392.013	1.31006	0.253484	5.16824	2.36315e-07	3.1814e-06
Mrc2	1798.99	1.99002	0.385151	5.16686	2.38061e-07	3.20187e-06
Otud4	1182.06	-0.873331	0.169029	-5.16676	2.38184e-07	3.20187e-06
Col17a1	8305.05	-3.26312	0.631627	-5.16622	2.38872e-07	3.20641e-06
Wdr66	110.885	1.65545	0.320429	5.16634	2.38722e-07	3.20641e-06
Ephb2	1268.99	2.34498	0.453922	5.16604	2.39112e-07	3.20728e-06
Timm17b	577.323	0.84273	0.163141	5.16566	2.39598e-07	3.21146e-06
Als2cl	250.968	-1.9838	0.384076	-5.16513	2.40277e-07	3.2182e-06
Rgn	19.3411	-3.09259	0.59883	-5.16439	2.4122e-07	3.22847e-06
Tmem30b	293.621	-2.78057	0.538428	-5.16424	2.41417e-07	3.22875e-06
Oas1e	19.3291	-5.21796	1.01047	-5.16387	2.41894e-07	3.23278e-06
Sfswap	1109.02	1.23077	0.238424	5.16211	2.44181e-07	3.26096e-06
Entpd2	516.018	1.4764	0.28603	5.16169	2.44735e-07	3.26598e-06
Psmd1	3423.91	-0.591557	0.114613	-5.16133	2.45199e-07	3.26979e-06
Liph	253.825	-2.25014	0.436077	-5.15996	2.47003e-07	3.29146e-06
Pald1	519.684	1.10138	0.21348	5.15918	2.48035e-07	3.30281e-06
Astn2	254.858	2.86932	0.556203	5.15877	2.48577e-07	3.30763e-06
Pus10	459.702	-1.24546	0.241443	-5.15838	2.49102e-07	3.31169e-06
Tmem170	89.6262	-1.70153	0.329864	-5.15827	2.49244e-07	3.31169e-06
Idi1	419.954	-1.56917	0.304272	-5.15714	2.50757e-07	3.32938e-06
Armc5	404.58	1.53372	0.29749	5.15553	2.5292e-07	3.35567e-06
Chka	349.965	0.934232	0.181227	5.15505	2.53563e-07	3.36177e-06
Mfsd1	2537.65	-0.640628	0.124296	-5.15405	2.54916e-07	3.37726e-06
Cotl1	3824.68	1.76658	0.342808	5.15327	2.55988e-07	3.38903e-06
Ccdc124	524.707	1.83721	0.356537	5.15294	2.56436e-07	3.39211e-06
Fbxo44	201.131	1.28922	0.250196	5.15283	2.56591e-07	3.39211e-06
Stxbp1	453.816	1.18749	0.230516	5.15146	2.58468e-07	3.41446e-06
Tril	1456.7	1.4577	0.282978	5.15129	2.58703e-07	3.4151e-06
Cd81	8368.01	1.56794	0.30449	5.1494	2.61314e-07	3.44709e-06
Lgals3	6958.88	-2.04328	0.396888	-5.14826	2.62915e-07	3.46572e-06
Cela1	419.244	1.84652	0.35869	5.14795	2.63352e-07	3.46898e-06
Inpp4b	155.943	-1.98685	0.385979	-5.14756	2.63902e-07	3.47373e-06
2900026A02Rik	1016.09	-0.885024	0.171981	-5.14605	2.66026e-07	3.49918e-06
Gpr180	803.312	0.790396	0.153638	5.14452	2.68207e-07	3.52534e-06
Clec2f	22.8045	-4.19541	0.815564	-5.14418	2.68696e-07	3.52923e-06
Kif21a	1499.72	-1.04074	0.202334	-5.14368	2.69404e-07	3.53601e-06
Actr1b	2945.2	0.837176	0.162768	5.14336	2.69862e-07	3.53947e-06
Atxn3	791.881	-0.988143	0.192206	-5.14106	2.73188e-07	3.58054e-06
Pak1	670.69	-1.03435	0.201311	-5.13809	2.77542e-07	3.63241e-06
Prkcq	543.662	-1.24626	0.242553	-5.13811	2.77515e-07	3.63241e-06
Cachd1	537.383	-1.05883	0.206088	-5.13773	2.78073e-07	3.63677e-06
Arih1	2641.67	-0.847978	0.165062	-5.13732	2.78691e-07	3.64226e-06
Lypla1	810.396	-0.95085	0.185158	-5.13535	2.81626e-07	3.67798e-06
Gm15500	563.217	-0.81044	0.157848	-5.13431	2.83188e-07	3.69575e-06
Elovl1	2491.37	-1.32842	0.258784	-5.13331	2.84685e-07	3.71265e-06
Rab11a	3100.16	-1.14682	0.223435	-5.13267	2.8566e-07	3.72271e-06
Apol8	34.4017	-3.37804	0.6582	-5.13225	2.863e-07	3.7284e-06
Vps54	1213.99	-0.97516	0.19014	-5.12866	2.91817e-07	3.79755e-06
Gk5	452.104	-1.90879	0.372244	-5.1278	2.93149e-07	3.81218e-06
Arhgef16	477.577	2.06336	0.40255	5.12571	2.96414e-07	3.85191e-06
Nat8l	325.441	-2.2439	0.437792	-5.12549	2.96769e-07	3.85379e-06
Sox15	30.4329	-3.80111	0.741696	-5.12489	2.97709e-07	3.86326e-06
Ralgps2	649.628	-1.84861	0.360876	-5.12258	3.01385e-07	3.9082e-06
Nabp1	390.877	-1.98351	0.387377	-5.12035	3.04962e-07	3.95179e-06
Cdr2l	752.003	1.63337	0.319066	5.11922	3.068e-07	3.97281e-06
Gpr87	760.539	-2.49422	0.487344	-5.11798	3.08821e-07	3.99615e-06
Rassf2	1385.91	1.36122	0.266014	5.11711	3.10254e-07	4.01186e-06
Gtf2ird2	178.496	1.22529	0.239505	5.11594	3.12174e-07	4.03385e-06
Efs	1121.5	1.13706	0.222324	5.11444	3.14672e-07	4.06326e-06
Bcl6	988.62	-1.05186	0.205679	-5.11407	3.15294e-07	4.06843e-06
Pik3c2g	20.9401	-4.09071	0.79993	-5.11383	3.1569e-07	4.07066e-06
Cd247	64.8436	-2.29524	0.448846	-5.11365	3.15984e-07	4.07141e-06
Gm14137	230.248	-2.19051	0.428385	-5.1134	3.16413e-07	4.07141e-06
Vps37b	673.46	1.68483	0.329491	5.11342	3.16385e-07	4.07141e-06
Cebpa	1854.54	-1.90615	0.372826	-5.1127	3.17595e-07	4.08374e-06
Pcyox1l	122.484	1.23852	0.242392	5.10956	3.22904e-07	4.14911e-06
Angptl2	5545.12	1.29	0.252578	5.10734	3.26734e-07	4.19538e-06
Peli1	1080.43	-0.770699	0.150915	-5.10684	3.27594e-07	4.20348e-06
Tmem79	704.771	-2.43834	0.477601	-5.10539	3.30112e-07	4.23282e-06
Serpinf1	6137.97	1.85927	0.36422	5.10479	3.3116e-07	4.24329e-06
Sox13	572.493	1.50323	0.294503	5.10427	3.32071e-07	4.25199e-06
Dbh	67.3191	4.16739	0.816692	5.10277	3.34715e-07	4.28286e-06
Ost4	1889.79	0.618716	0.12127	5.10198	3.36115e-07	4.29777e-06
Ogg1	196.068	1.0571	0.207229	5.10113	3.37623e-07	4.31404e-06
1110065P20Rik	339.721	1.15772	0.226987	5.10038	3.38977e-07	4.32532e-06
Pdgfrb	4092.43	1.93889	0.380138	5.1005	3.38762e-07	4.32532e-06
Eif1b	1480.81	1.08237	0.212224	5.10011	3.3946e-07	4.32756e-06
Marcks	11859.6	1.33078	0.260936	5.10002	3.39625e-07	4.32756e-06
Slc9a5	66.9306	1.77593	0.348232	5.09984	3.39944e-07	4.32862e-06
Rgs9bp	26.8308	-2.72406	0.534452	-5.09692	3.45222e-07	4.39278e-06
Fam109b	235.166	1.34458	0.263821	5.09654	3.45909e-07	4.39847e-06
Malt1	459.655	-1.66927	0.327566	-5.09598	3.46944e-07	4.40857e-06
Gltp	5919.79	-1.59061	0.312152	-5.09562	3.47605e-07	4.41391e-06
Snrpb	2860.84	1.06917	0.209836	5.09526	3.48265e-07	4.41923e-06
Tax1bp3	1071.28	1.39464	0.273794	5.09376	3.51037e-07	4.45132e-06
Tmtc3	919.726	-0.799763	0.157019	-5.09343	3.51644e-07	4.45595e-06
Phf2	1247.37	0.937822	0.184282	5.08905	3.59863e-07	4.55694e-06
Gm26737	52.2348	2.13104	0.418901	5.08722	3.63343e-07	4.59783e-06
Cmtm7	546.387	1.34821	0.265029	5.08701	3.6376e-07	4.59994e-06
Klk11	310.758	-3.95881	0.778249	-5.08682	3.64126e-07	4.60139e-06
Tmem198b	599.658	1.39985	0.275229	5.08613	3.65435e-07	4.61475e-06
Ppp1r18	2056.72	1.60049	0.314756	5.08488	3.67866e-07	4.64225e-06
Abca8b	1327.84	1.81831	0.357643	5.08414	3.69298e-07	4.65712e-06
Gm22	245.152	2.28666	0.44991	5.08249	3.72519e-07	4.69451e-06
Crlf2	96.1272	2.11524	0.416285	5.08124	3.74986e-07	4.72235e-06
H2-M2	194.059	-2.87287	0.565639	-5.07899	3.79439e-07	4.77514e-06
Klhl36	96.4915	1.67843	0.330561	5.07753	3.8238e-07	4.80886e-06
Zfp536	392.602	2.37379	0.467694	5.07553	3.86424e-07	4.85639e-06
Cic	1548.24	1.2067	0.237836	5.07368	3.90189e-07	4.90035e-06
Zfyve21	566.107	0.973924	0.191963	5.07349	3.90588e-07	4.902e-06
Tsen34	1279.88	1.10498	0.217815	5.07303	3.91533e-07	4.9105e-06
Hspa4l	797.817	-1.53559	0.302719	-5.07268	3.92251e-07	4.91614e-06
Fuca2	834.253	-1.25648	0.247768	-5.0712	3.95317e-07	4.95119e-06
Msmo1	4926.63	-1.9774	0.389981	-5.07051	3.96757e-07	4.96552e-06
Nr2f6	583.142	1.00253	0.197723	5.07039	3.97003e-07	4.96552e-06
Zfp61	323.92	1.27303	0.251137	5.06904	3.99828e-07	4.99744e-06
C1galt1	430.397	-0.864765	0.170644	-5.06766	4.02733e-07	5.02689e-06
Rsbn1	419.917	-0.902909	0.178166	-5.06779	4.02466e-07	5.02689e-06
Lysmd1	115.598	-1.32453	0.261415	-5.06677	4.04628e-07	5.04712e-06
Tjp3	127.122	-2.79256	0.551206	-5.06628	4.05669e-07	5.05666e-06
Ivns1abp	4393.07	-0.997323	0.196925	-5.0645	4.09483e-07	5.10073e-06
Col15a1	16422	1.98927	0.392813	5.06418	4.10164e-07	5.10575e-06
Tpd52	1751.8	-1.17624	0.232287	-5.06373	4.11122e-07	5.1142e-06
Col18a1	11696.8	2.06306	0.407535	5.06229	4.14256e-07	5.1497e-06
Pld6	17.5809	3.67104	0.725247	5.06177	4.15375e-07	5.16011e-06
Zfp688	131.765	1.39544	0.275702	5.06141	4.16177e-07	5.16657e-06
Map4k4	7226.36	1.05099	0.207713	5.0598	4.19695e-07	5.20672e-06
Glt1d1	46.4051	-2.81057	0.555937	-5.05555	4.29145e-07	5.32035e-06
2310015K22Rik	29.2567	-2.49927	0.494619	-5.05291	4.35123e-07	5.39082e-06
Gm15987	181.337	-2.81189	0.556604	-5.05188	4.37484e-07	5.40546e-06
Mapk7	403.499	1.49372	0.295668	5.05201	4.37195e-07	5.40546e-06
Tcaf1	1715.92	1.24842	0.247111	5.05206	4.37074e-07	5.40546e-06
Wnt10a	236.274	-2.35055	0.465278	-5.05192	4.37394e-07	5.40546e-06
Prdm5	143.369	1.36202	0.269659	5.05089	4.39749e-07	5.42979e-06
Ctsz	3765.17	1.4443	0.286034	5.0494	4.43203e-07	5.46876e-06
Agbl2	69.0403	1.73193	0.34308	5.0482	4.46002e-07	5.49959e-06
Gtse1	328.019	1.22271	0.242272	5.04683	4.49189e-07	5.53517e-06
Arfgap1	1186.14	1.05459	0.208972	5.04657	4.49818e-07	5.53919e-06
Chd1	1063.28	-0.772852	0.153158	-5.04609	4.50941e-07	5.5493e-06
Rassf5	675.647	-1.27404	0.252651	-5.04271	4.58974e-07	5.64436e-06
Nt5dc1	405.518	-0.896788	0.177857	-5.04218	4.60248e-07	5.65624e-06
Loxl4	513.5	1.46852	0.291284	5.04153	4.61823e-07	5.66799e-06
Slc25a13	361.531	-2.03034	0.402721	-5.04156	4.61761e-07	5.66799e-06
Fgf1	690.003	1.18485	0.235062	5.04058	4.64119e-07	5.69237e-06
Trdv4	37.9985	-2.7611	0.547912	-5.03931	4.67215e-07	5.7265e-06
Cyp4f37	45.5035	-3.87455	0.768936	-5.03885	4.68347e-07	5.73655e-06
Tmem237	429.029	1.22439	0.243104	5.03648	4.7416e-07	5.80387e-06
1110007C09Rik	294.127	0.95749	0.190147	5.03551	4.7657e-07	5.82948e-06
Zfp579	102.951	1.25882	0.250019	5.03492	4.7804e-07	5.84357e-06
Nfic	3511.94	1.21183	0.240748	5.03362	4.81302e-07	5.87561e-06
Pde12	710.625	-1.32474	0.263172	-5.03374	4.81014e-07	5.87561e-06
Lmnb2	451.314	1.54748	0.307507	5.03233	4.84549e-07	5.9113e-06
Cald1	7701.46	1.30272	0.258879	5.03216	4.84994e-07	5.9128e-06
Zswim6	479.902	1.17308	0.233138	5.0317	4.86144e-07	5.92289e-06
Sox21	462.308	-2.56627	0.510193	-5.03	4.90471e-07	5.97163e-06
Erlin1	1069.25	-1.11714	0.222102	-5.02987	4.908e-07	5.97167e-06
Anxa9	713.366	-2.41099	0.479427	-5.0289	4.93298e-07	5.99809e-06
Gap43	257.977	2.56271	0.509788	5.02701	4.98181e-07	6.05344e-06
Tesc	107.159	-1.42399	0.28339	-5.02484	5.0384e-07	6.11816e-06
Olah	34.1078	-5.0943	1.01399	-5.02401	5.06025e-07	6.14062e-06
Vps37a	916.709	-0.826014	0.164428	-5.02356	5.07222e-07	6.15107e-06
Ahr	1456.57	-1.07909	0.214887	-5.02169	5.12196e-07	6.20729e-06
Tie1	482.815	1.35758	0.27042	5.02027	5.15991e-07	6.24915e-06
Col5a1	13511	2.13368	0.425198	5.01808	5.21915e-07	6.3141e-06
Rusc2	426.771	1.50982	0.30088	5.01803	5.22043e-07	6.3141e-06
Cacng5	31.6385	5.0487	1.00627	5.01723	5.2423e-07	6.33637e-06
Cerkl	66.135	2.14457	0.427764	5.01344	5.34662e-07	6.45821e-06
Ap2s1	1824	1.10391	0.220306	5.01081	5.42015e-07	6.54272e-06
Slc52a2	178.363	1.18587	0.236692	5.01018	5.43789e-07	6.55981e-06
Tprg	709.838	-3.59054	0.716673	-5.01002	5.44248e-07	6.56104e-06
Tnrc18	1118.28	1.09191	0.217977	5.00928	5.46333e-07	6.58184e-06
Sema7a	722.13	1.4359	0.28669	5.00855	5.48419e-07	6.60263e-06
Inf2	1448.95	0.877637	0.175267	5.00743	5.51614e-07	6.63674e-06
Rassf8	1627.64	1.16041	0.231754	5.00709	5.52594e-07	6.64417e-06
Ncor2	1546.07	1.33832	0.267304	5.00675	5.53578e-07	6.65165e-06
5430403G16Rik	40.2089	-1.90108	0.379845	-5.00489	5.5893e-07	6.71156e-06
Lce1f	323.886	-3.92925	0.785172	-5.00432	5.60592e-07	6.72711e-06
Adora2b	190.234	-1.8154	0.362796	-5.00391	5.61785e-07	6.73702e-06
Tigar	521.326	-1.16801	0.233475	-5.0027	5.65317e-07	6.77494e-06
Fam214a	497.182	-0.903	0.180535	-5.0018	5.67975e-07	6.80234e-06
Fgfrl1	475.328	0.82193	0.164388	4.99994	5.73492e-07	6.86394e-06
Fam64a	426.22	1.45507	0.291058	4.99925	5.7554e-07	6.88395e-06
Dlgap1	411.055	2.27932	0.455962	4.99893	5.76503e-07	6.89097e-06
Fbxw8	1554.92	1.10393	0.22089	4.99764	5.80359e-07	6.93255e-06
Fgd1	339.072	1.15882	0.231898	4.99714	5.81878e-07	6.94617e-06
9130221H12Rik	253.091	1.00028	0.2002	4.99637	5.84199e-07	6.96934e-06
Fut4	118.183	1.35672	0.271558	4.99608	5.85088e-07	6.9754e-06
Cops2	2648.71	-0.653658	0.130842	-4.99579	5.85961e-07	6.98127e-06
Rcor1	1502.69	-0.83887	0.167951	-4.99474	5.89141e-07	7.0146e-06
Lmo7	1089.66	-1.17636	0.235547	-4.99416	5.90918e-07	7.0312e-06
Lrrc28	561.812	-1.118	0.223876	-4.99383	5.91922e-07	7.03857e-06
Nckap1	5954.09	-0.727415	0.145693	-4.99278	5.95154e-07	7.07242e-06
Tub	129.49	1.84919	0.370493	4.99117	6.00151e-07	7.12719e-06
Gpc3	3955.42	1.36823	0.274164	4.99053	6.02129e-07	7.14605e-06
Bgn	31274.5	1.8578	0.372287	4.99023	6.03079e-07	7.15269e-06
Gne	420.364	0.932836	0.186945	4.98989	6.04135e-07	7.16058e-06
Fam149a	545.663	1.17925	0.236352	4.98939	6.05695e-07	7.17443e-06
Sik3	1045.49	0.691092	0.138525	4.98892	6.07163e-07	7.18718e-06
Pgk1	4295.53	-0.940522	0.18854	-4.98843	6.08704e-07	7.20077e-06
Acta2	2795.26	0.746751	0.149717	4.98776	6.10836e-07	7.22133e-06
Elf1	1452.08	-0.744424	0.149269	-4.98715	6.12769e-07	7.23952e-06
Mesp2	37.0654	-3.07446	0.61655	-4.98656	6.14646e-07	7.25702e-06
Galnt10	1479.13	1.84989	0.371055	4.98549	6.18044e-07	7.29245e-06
Slc12a9	271.064	1.62155	0.325295	4.98486	6.20079e-07	7.31175e-06
Tmem125	148.035	-3.54775	0.711753	-4.98453	6.21119e-07	7.31931e-06
Caskin2	534.662	1.22107	0.244996	4.98402	6.22767e-07	7.33401e-06
Zfp319	341.763	0.880445	0.176665	4.98369	6.23821e-07	7.34171e-06
L2hgdh	286.252	-1.50889	0.302825	-4.98271	6.26995e-07	7.37433e-06
Slc4a7	573.301	-0.76767	0.154098	-4.98169	6.30317e-07	7.40865e-06
Cmtm3	2224.17	1.44524	0.29015	4.98101	6.32528e-07	7.42988e-06
Acvr2a	828.155	-0.934258	0.18758	-4.98059	6.33919e-07	7.43723e-06
Slc39a13	565.597	1.0462	0.210057	4.98057	6.33966e-07	7.43723e-06
Hspb2	204.549	1.49098	0.299382	4.98019	6.35223e-07	7.43888e-06
Soga1	501.248	1.37986	0.277072	4.98016	6.35323e-07	7.43888e-06
Tspan15	1089.06	1.65262	0.331825	4.98038	6.34579e-07	7.43888e-06
Fam104a	854.045	0.665573	0.133671	4.9792	6.38492e-07	7.46645e-06
Rlbp1	57.5934	2.2326	0.448379	4.97926	6.38277e-07	7.46645e-06
Hunk	582.981	1.4973	0.300748	4.97857	6.40547e-07	7.48571e-06
Stard5	1498.64	-1.30923	0.263044	-4.9772	6.45097e-07	7.53407e-06
D430019H16Rik	663.472	2.67659	0.537795	4.97697	6.45885e-07	7.53848e-06
Klf4	3933.58	-1.70046	0.341754	-4.97568	6.50177e-07	7.57893e-06
Nmb	87.5853	1.6407	0.329739	4.97577	6.49882e-07	7.57893e-06
Adam33	107.418	1.74104	0.349944	4.9752	6.51818e-07	7.59322e-06
Ly75	96.6301	-1.91281	0.384516	-4.97459	6.5387e-07	7.60746e-06
Macc1	491.571	-2.66411	0.535535	-4.97466	6.53609e-07	7.60746e-06
Elp6	192.739	0.938728	0.188737	4.97372	6.56797e-07	7.63184e-06
Isoc2a	351.384	0.847705	0.170433	4.97383	6.56414e-07	7.63184e-06
Gpr149	20.6799	3.55176	0.714156	4.97337	6.58003e-07	7.64101e-06
Samd10	218.375	-1.23223	0.247816	-4.97235	6.6146e-07	7.67629e-06
Shpk	900.355	1.58156	0.318126	4.9715	6.64375e-07	7.70524e-06
Hip1	2393.34	1.31706	0.264964	4.97072	6.67031e-07	7.73115e-06
Rasgrp2	334.592	2.36766	0.47651	4.96876	6.73813e-07	7.80482e-06
Stx2	615.413	1.12713	0.226894	4.96765	6.77691e-07	7.84479e-06
En1	76.7478	1.68446	0.339204	4.96593	6.83718e-07	7.90955e-06
B9d2	154.435	1.60935	0.324146	4.9649	6.87365e-07	7.94674e-06
Tgfa	478.274	-2.10703	0.424401	-4.96473	6.87971e-07	7.94873e-06
Ddx3x	8470.07	-0.862487	0.173776	-4.9632	6.93407e-07	7.99959e-06
Ormdl2	902.635	-0.863211	0.173925	-4.96312	6.93682e-07	7.99959e-06
Rgs16	672.448	2.11933	0.427004	4.96327	6.93177e-07	7.99959e-06
Tpgs1	114.195	2.5324	0.510261	4.96294	6.94338e-07	8.00213e-06
Arl2	432.456	0.849965	0.171316	4.96137	6.99961e-07	8.06187e-06
Cptp	576.534	-1.01297	0.204227	-4.96005	7.04738e-07	8.11178e-06
Scube2	107.285	-2.25042	0.453824	-4.95879	7.09319e-07	8.1594e-06
Clpx	1130.53	-0.980858	0.197837	-4.95791	7.12548e-07	8.18626e-06
Ift27	565.76	1.00304	0.202306	4.95802	7.12156e-07	8.18626e-06
Pbp2	33.1723	2.13623	0.43091	4.95748	7.14142e-07	8.19944e-06
Ube4a	1577.16	-0.642698	0.129655	-4.95699	7.15935e-07	8.21488e-06
Rnf215	413.287	1.21991	0.246229	4.95436	7.25698e-07	8.3217e-06
Pycr2	482.357	0.706727	0.142742	4.9511	7.37958e-07	8.457e-06
Gfod1	489.42	-0.887128	0.179204	-4.95038	7.4067e-07	8.48278e-06
Zfp185	629.108	-2.04377	0.41299	-4.94871	7.47088e-07	8.55094e-06
Strn4	2831.74	1.38463	0.279849	4.94777	7.50666e-07	8.58654e-06
Dact3	392.657	1.88813	0.381671	4.947	7.53663e-07	8.61544e-06
Cecr2	180.444	-2.39909	0.485039	-4.94618	7.56839e-07	8.64635e-06
Gfm2	582.004	-0.963315	0.194831	-4.94436	7.63962e-07	8.72229e-06
Bad	505.911	1.17617	0.237918	4.94359	7.66956e-07	8.74026e-06
Gm13139	96.0378	-1.42102	0.287434	-4.9438	7.66159e-07	8.74026e-06
Slc30a4	1411.32	-0.852773	0.172501	-4.94359	7.66966e-07	8.74026e-06
Ric1	964.896	-0.672799	0.136119	-4.94273	7.7037e-07	8.7736e-06
Stk17b	815.351	-1.07752	0.218108	-4.94029	7.80057e-07	8.87842e-06
Tpk1	218.95	-0.977028	0.197896	-4.93708	7.93029e-07	9.02046e-06
Col6a2	21179.8	1.79015	0.362917	4.93266	8.11168e-07	9.21535e-06
Glt28d2	197.144	-2.37436	0.481344	-4.93277	8.10724e-07	9.21535e-06
G6pc3	426.559	0.687052	0.139297	4.93227	8.12781e-07	9.22796e-06
Tmem87a	950.69	-0.660747	0.133982	-4.93162	8.15503e-07	9.25313e-06
Chd3	2112.14	0.90809	0.184158	4.93104	8.17928e-07	9.27491e-06
Cxx1b	602.529	1.27873	0.25933	4.93092	8.18443e-07	9.27501e-06
Gm2420	91.7645	2.4288	0.492767	4.92891	8.26904e-07	9.36511e-06
Spats2l	839.446	1.48824	0.301974	4.92836	8.2922e-07	9.38554e-06
Echdc1	1813.59	-2.2949	0.465953	-4.92516	8.42897e-07	9.53446e-06
D330050G23Rik	50.6858	1.89967	0.385832	4.92358	8.49749e-07	9.60604e-06
Rab30	162.706	-0.93829	0.190594	-4.92297	8.52393e-07	9.62999e-06
Lpo	83.442	-4.41604	0.897228	-4.92187	8.57201e-07	9.67028e-06
Mina	606.707	-0.939359	0.190851	-4.92195	8.56865e-07	9.67028e-06
Zbtb16	98.7304	-2.02255	0.410938	-4.92179	8.57541e-07	9.67028e-06
Zdhhc9	1276.06	-0.886685	0.180194	-4.92072	8.62254e-07	9.71745e-06
Cdc14b	177.066	-1.09729	0.223064	-4.91915	8.69227e-07	9.784e-06
Narf	1062.74	-0.835975	0.169939	-4.91925	8.68762e-07	9.784e-06
Stk4	1406.79	-0.586507	0.119282	-4.91697	8.7894e-07	9.88727e-06
Fam198b	1324	1.06797	0.217353	4.91355	8.94401e-07	1.0055e-05
Cers1	50.4502	1.56717	0.31907	4.91168	9.03e-07	1.01455e-05
Pea15a	5636.93	1.4415	0.293507	4.9113	9.04766e-07	1.01591e-05
Clec14a	1596.84	2.35234	0.479203	4.90885	9.16114e-07	1.02802e-05
Il1r2	715.231	-3.09727	0.631375	-4.9056	9.31433e-07	1.04426e-05
Plekhf2	696.037	-0.952711	0.194211	-4.90554	9.3172e-07	1.04426e-05
Fat2	1151.09	-2.4921	0.508143	-4.90433	9.37451e-07	1.05004e-05
Eif4g3	2767.62	0.663996	0.135393	4.90421	9.38055e-07	1.05007e-05
Kcnh1	101.036	-1.81393	0.369886	-4.90403	9.38917e-07	1.0504e-05
Uqcrc2	4703.35	-0.976753	0.199181	-4.90385	9.39757e-07	1.05069e-05
Bzw1	8154.45	-0.569612	0.116166	-4.90344	9.41744e-07	1.05227e-05
Fam69b	65.4511	1.55437	0.317011	4.90319	9.42904e-07	1.05293e-05
Ctbp1	2862.39	0.939012	0.19152	4.90295	9.44058e-07	1.05358e-05
Bmpr1b	53.2744	-1.6716	0.340995	-4.90212	9.48073e-07	1.05741e-05
Tmcc3	1412.15	-0.844737	0.172327	-4.90194	9.48939e-07	1.05774e-05
Mars2	236.282	-0.85929	0.175327	-4.90107	9.53145e-07	1.06178e-05
Aes	3878.7	0.710883	0.145071	4.90025	9.57145e-07	1.06559e-05
Pla2g2f	3093.69	-3.43462	0.701081	-4.89903	9.63087e-07	1.07155e-05
Acer2	459.589	-1.86852	0.38149	-4.89794	9.68464e-07	1.07675e-05
Plekhf1	181.969	1.16768	0.238408	4.89785	9.68934e-07	1.07675e-05
Nck2	753.021	0.878377	0.179351	4.89754	9.70427e-07	1.07776e-05
Ski	3601.66	0.902676	0.184332	4.89702	9.7301e-07	1.07997e-05
Dusp11	2788.58	-0.585914	0.119669	-4.89613	9.77409e-07	1.0842e-05
Mospd1	688.785	-1.11544	0.22785	-4.8955	9.80556e-07	1.08664e-05
Tbcc	264.749	1.06852	0.218268	4.89545	9.80796e-07	1.08664e-05
Plb1	70.5219	-1.92561	0.393454	-4.89412	9.87462e-07	1.09336e-05
S1pr2	1728.68	1.44321	0.294967	4.89278	9.9422e-07	1.10018e-05
Aox4	258.011	-2.33038	0.476366	-4.892	9.98189e-07	1.10391e-05
Gdpd1	349.44	-0.787229	0.160945	-4.89128	1.00181e-06	1.10724e-05
Ube2q2	766.403	-0.917772	0.187679	-4.89012	1.00774e-06	1.11312e-05
Atoh8	76.2142	1.86257	0.380914	4.88974	1.0097e-06	1.11462e-05
Dapl1	1590.98	-2.50702	0.512826	-4.88864	1.01536e-06	1.12019e-05
Csnk1g2	1981.73	1.38571	0.283478	4.88823	1.01745e-06	1.12183e-05
Gm16136	514.348	-2.21889	0.453943	-4.88803	1.01849e-06	1.1223e-05
Ppap2b	2844.21	0.741122	0.151653	4.88695	1.02409e-06	1.12779e-05
Eps8l1	418.037	-1.92303	0.393704	-4.88447	1.03708e-06	1.14139e-05
Heph	609.888	-1.15923	0.237335	-4.88435	1.03769e-06	1.14139e-05
Fam60a	222.561	-1.74788	0.357887	-4.88388	1.04019e-06	1.14346e-05
Pde4b	708.61	-0.729568	0.149479	-4.88075	1.05685e-06	1.16108e-05
Atg16l2	89.1318	1.35317	0.277278	4.88017	1.05993e-06	1.16377e-05
Gm13910	78.9713	-1.33705	0.27399	-4.8799	1.0614e-06	1.16468e-05
Bcl6b	249.751	1.49523	0.306414	4.87975	1.06219e-06	1.16485e-05
Gm3654	17.0282	-4.63034	0.949077	-4.87878	1.06743e-06	1.1699e-05
Sema3c	2626.93	-0.844991	0.173211	-4.87839	1.06957e-06	1.17155e-05
Cxcr2	94.5511	-3.42704	0.702554	-4.87797	1.07181e-06	1.17329e-05
Ripk2	385.517	-1.09402	0.224292	-4.87765	1.07358e-06	1.17453e-05
Rplp2	6725.85	1.47885	0.30322	4.87716	1.07623e-06	1.17673e-05
Lrrc55	250.837	3.13811	0.643467	4.87688	1.07779e-06	1.17773e-05
Rcc2	4671.14	1.10571	0.226756	4.87623	1.0813e-06	1.18087e-05
Cd7	99.5151	-2.39851	0.491947	-4.87554	1.08509e-06	1.18359e-05
Limd2	695.463	1.57563	0.323169	4.87556	1.085e-06	1.18359e-05
Afap1	1103.01	1.22469	0.251231	4.87476	1.08939e-06	1.18689e-05
Otud1	432.898	-0.839584	0.172231	-4.87476	1.08941e-06	1.18689e-05
D630033O11Rik	57.6935	2.86032	0.587011	4.87269	1.10091e-06	1.19587e-05
G0s2	309.406	1.74383	0.357871	4.8728	1.10029e-06	1.19587e-05
Irf2bp1	524.088	0.868316	0.178198	4.87276	1.10051e-06	1.19587e-05
Pqbp1	926.731	0.745905	0.153078	4.87271	1.10078e-06	1.19587e-05
Rc3h1	1039.13	-0.706717	0.145035	-4.87274	1.10063e-06	1.19587e-05
Sema5b	179.535	3.07214	0.63057	4.87201	1.10469e-06	1.19927e-05
Ap3m2	460.735	1.01297	0.20793	4.87172	1.1063e-06	1.2003e-05
Ppp3ca	3696.95	-0.622233	0.127733	-4.87135	1.10837e-06	1.20113e-05
Rcan1	1642.69	-0.630791	0.129489	-4.87137	1.10827e-06	1.20113e-05
Cldn1	5384.85	-1.09974	0.22581	-4.87019	1.11489e-06	1.20748e-05
Amdhd2	318.308	1.58543	0.325652	4.86849	1.12454e-06	1.21721e-05
Tex2	1197.45	-1.20781	0.248098	-4.86828	1.12572e-06	1.21777e-05
Acot9	1573.46	-0.606431	0.124574	-4.86803	1.12718e-06	1.21863e-05
Pcyox1	4310.86	-0.78556	0.161397	-4.86725	1.13163e-06	1.22272e-05
Trim33	1033.12	-0.659744	0.135555	-4.86697	1.1332e-06	1.22369e-05
Akt1	3525.51	1.26827	0.260601	4.86672	1.13465e-06	1.22454e-05
Wee1	356.447	-0.998201	0.205119	-4.86645	1.13618e-06	1.22547e-05
4930523C07Rik	541.265	-1.18384	0.243359	-4.86459	1.14694e-06	1.23635e-05
Bcl2l14	58.9593	-2.42917	0.499395	-4.86423	1.14901e-06	1.23785e-05
Vdac1	7897.57	-0.676236	0.139044	-4.86345	1.15355e-06	1.24202e-05
Cdk12	671.723	-0.843004	0.17343	-4.86076	1.16935e-06	1.25828e-05
Eef1b2	12431.4	-0.611082	0.12573	-4.86027	1.17227e-06	1.26069e-05
Mov10	228.525	1.56063	0.321156	4.8594	1.17741e-06	1.26548e-05
Robo4	254.744	1.57469	0.324072	4.85909	1.17925e-06	1.26671e-05
Gal3st1	337.488	2.03314	0.418459	4.85863	1.18201e-06	1.26893e-05
Gdf9	30.7096	2.29645	0.472684	4.85833	1.1838e-06	1.26937e-05
Mxd4	6069.09	1.11212	0.228906	4.85843	1.18322e-06	1.26937e-05
Prtg	82.6813	1.70036	0.350093	4.85689	1.19246e-06	1.2779e-05
Cdo1	580.579	-1.5133	0.311592	-4.85668	1.1937e-06	1.27849e-05
Itga6	5691.45	-0.843779	0.173765	-4.85587	1.19858e-06	1.28239e-05
Pdpr	547.061	-1.37658	0.283489	-4.85585	1.19874e-06	1.28239e-05
Rfxank	369.752	1.01531	0.209106	4.85546	1.2011e-06	1.28416e-05
Mtdh	2306.24	-0.826866	0.170326	-4.85462	1.20618e-06	1.28884e-05
Lig3	1214.08	-0.628345	0.129441	-4.85428	1.20823e-06	1.29028e-05
4931406P16Rik	1912.51	0.940809	0.19392	4.85152	1.22516e-06	1.30684e-05
Ptgir	227.328	1.633	0.336592	4.85159	1.22478e-06	1.30684e-05
Cdc42bpb	1358.26	0.991905	0.204478	4.8509	1.22901e-06	1.31018e-05
Fut1	199.272	-2.55821	0.527418	-4.85043	1.23195e-06	1.31255e-05
Vps18	396.486	0.930953	0.191944	4.85013	1.23378e-06	1.31374e-05
Anxa5	14683.8	1.19987	0.247404	4.84985	1.23554e-06	1.31447e-05
Pnlip	63.7418	3.06203	0.631373	4.84979	1.2359e-06	1.31447e-05
Ifit3	673.352	0.824079	0.169944	4.84912	1.2401e-06	1.31817e-05
Dock6	576.853	1.31532	0.271262	4.8489	1.24146e-06	1.31885e-05
Rps15a	13154.4	-0.547119	0.112842	-4.84856	1.24361e-06	1.32037e-05
Serpina3g	267.436	-1.97297	0.407191	-4.84532	1.26405e-06	1.3413e-05
Rab36	127.804	1.91355	0.395057	4.84374	1.27418e-06	1.35127e-05
Emp3	1742.15	1.0628	0.219493	4.84205	1.28507e-06	1.36202e-05
2610002J02Rik	655.629	1.1557	0.238709	4.84147	1.28885e-06	1.36524e-05
Ddt	269.096	0.923719	0.190852	4.83997	1.29859e-06	1.37477e-05
Gpt	237.616	-1.7467	0.360938	-4.83933	1.30276e-06	1.37759e-05
Tgm1	737.709	-2.33703	0.482914	-4.83943	1.30211e-06	1.37759e-05
Stim1	1611.84	-0.816959	0.168871	-4.83778	1.31299e-06	1.38761e-05
Pptc7	841.082	-0.905328	0.18715	-4.83745	1.31515e-06	1.38829e-05
Stag2	2894.75	-0.753853	0.155833	-4.83756	1.31444e-06	1.38829e-05
Puf60	2762.29	0.864793	0.178803	4.83657	1.32097e-06	1.39364e-05
Ehmt2	1724.14	1.13789	0.235281	4.83631	1.32268e-06	1.39464e-05
Fam213a	938.288	-1.57924	0.326649	-4.83467	1.33365e-06	1.40539e-05
Dars2	356.567	-0.808062	0.167215	-4.83248	1.34843e-06	1.42015e-05
Cd96	46.9242	-2.89765	0.59987	-4.83046	1.36216e-06	1.43297e-05
Rab3il1	1033.35	1.53199	0.317147	4.83053	1.36168e-06	1.43297e-05
Mbd3	1690.85	1.26973	0.262865	4.83033	1.36304e-06	1.43307e-05
Hspb8	2161.86	-1.38336	0.286476	-4.82887	1.37308e-06	1.44279e-05
Pde8b	241.447	2.49275	0.516307	4.82803	1.37889e-06	1.44807e-05
Iars2	1757.29	-0.775456	0.16065	-4.827	1.38605e-06	1.45475e-05
Tchp	169.115	1.03247	0.213984	4.82498	1.40015e-06	1.46872e-05
Emb	1937.14	-1.97742	0.409924	-4.82386	1.40807e-06	1.47618e-05
Tulp3	1672.79	0.909044	0.18847	4.82329	1.41213e-06	1.47958e-05
2510009E07Rik	1557.73	1.22827	0.254704	4.82233	1.41891e-06	1.48585e-05
Gucy1a3	838.284	2.4548	0.509088	4.82197	1.42149e-06	1.48691e-05
Robo1	887.644	-1.27901	0.265248	-4.82196	1.42155e-06	1.48691e-05
Sh3yl1	361.74	-0.850835	0.176467	-4.8215	1.42481e-06	1.48947e-05
2610528J11Rik	90.6963	-2.79398	0.579523	-4.82118	1.42713e-06	1.49104e-05
Zfp768	281.902	1.02016	0.21167	4.81956	1.43877e-06	1.50235e-05
Ppp2ca	7444.98	-0.509494	0.105742	-4.81828	1.44804e-06	1.51074e-05
Sepw1	5497.75	0.689441	0.14309	4.81822	1.44845e-06	1.51074e-05
Rhbdd1	702.585	-0.651087	0.135264	-4.81345	1.48349e-06	1.5464e-05
Slc35c2	559.579	1.09849	0.228228	4.81313	1.48581e-06	1.54794e-05
Mcur1	1459.64	-0.669082	0.13903	-4.81248	1.49066e-06	1.55212e-05
Cyp2u1	76.9865	1.27524	0.265009	4.81205	1.49387e-06	1.55458e-05
Sirt2	1647.33	0.893476	0.185683	4.81185	1.49543e-06	1.55531e-05
Ptprj	2597.97	1.30586	0.271399	4.81159	1.49737e-06	1.55645e-05
Wars	1184.16	0.715663	0.148744	4.81137	1.49901e-06	1.55727e-05
Pcbp3	204.058	1.02368	0.212929	4.80762	1.52741e-06	1.58588e-05
Fkbp8	2247.37	1.31881	0.274347	4.80709	1.53146e-06	1.58918e-05
Rab25	1142.28	-2.24397	0.467091	-4.80413	1.55424e-06	1.61191e-05
Gpm6b	11251.2	1.53602	0.31977	4.8035	1.55917e-06	1.6161e-05
Skint10	395.412	-5.2604	1.09521	-4.80309	1.56232e-06	1.61846e-05
Gstt2	98.1266	1.44183	0.300207	4.80279	1.56473e-06	1.62004e-05
Osbpl3	454.799	-1.50547	0.313512	-4.80196	1.57122e-06	1.62463e-05
Pcdh12	206.407	1.47862	0.307926	4.80188	1.57183e-06	1.62463e-05
Rab3gap1	1205	-0.567127	0.118104	-4.80193	1.57146e-06	1.62463e-05
Tead2	1230.24	1.78724	0.372229	4.80144	1.57528e-06	1.62728e-05
Fbxo8	601.706	-0.82154	0.171121	-4.80093	1.57932e-06	1.63054e-05
Camta2	454.192	0.870687	0.181381	4.80033	1.58406e-06	1.63452e-05
Muc15	402.294	-2.69744	0.562032	-4.79944	1.59109e-06	1.64085e-05
Tmem56	557.834	-2.48641	0.518182	-4.79833	1.59993e-06	1.64904e-05
Naca	10623	-0.533734	0.111251	-4.79758	1.60592e-06	1.65335e-05
Ybx3	7454.11	-0.785374	0.1637	-4.79765	1.60536e-06	1.65335e-05
Chmp4c	663.619	-2.14597	0.44752	-4.79524	1.62481e-06	1.67186e-05
Wdr89	352.573	1.08666	0.226643	4.79459	1.63008e-06	1.67634e-05
Tarsl2	276.51	-1.69044	0.3526	-4.79421	1.63314e-06	1.67854e-05
Snrnp70	1800.08	0.99809	0.2082	4.79389	1.63575e-06	1.68029e-05
Fgfbp1	1440.08	-3.091	0.64486	-4.79328	1.64076e-06	1.68449e-05
Batf3	55.5516	2.13207	0.444958	4.79162	1.65441e-06	1.69756e-05
Cebpd	151.611	1.84365	0.384798	4.79121	1.65779e-06	1.70007e-05
Pcolce	4971.24	2.0163	0.420928	4.79012	1.66679e-06	1.70835e-05
Rpl22	7946.09	-0.518729	0.108295	-4.78995	1.66826e-06	1.7089e-05
Rdh11	1701.22	-1.39237	0.290802	-4.78805	1.68413e-06	1.72419e-05
Nid1	13767.1	1.72183	0.359643	4.7876	1.6879e-06	1.72708e-05
Arsg	312.988	0.920502	0.192281	4.78728	1.69058e-06	1.72886e-05
Phf20l1	930.921	-0.769396	0.160798	-4.78487	1.711e-06	1.74877e-05
Sept9	5733.91	1.3903	0.290578	4.78462	1.71314e-06	1.74998e-05
Clvs1	182.721	1.50536	0.314708	4.78336	1.72386e-06	1.75995e-05
Srsf4	1116.67	1.00796	0.210729	4.78321	1.72516e-06	1.7603e-05
Zfp523	377.834	1.43496	0.300073	4.78204	1.73529e-06	1.76965e-05
Ets1	2971.63	1.29321	0.270464	4.78143	1.74049e-06	1.77396e-05
Fam193b	382.333	1.57899	0.330289	4.78062	1.74758e-06	1.78021e-05
Tmem256	1052.93	0.661329	0.138342	4.78038	1.74963e-06	1.7813e-05
Cx3cr1	632.693	2.4344	0.509381	4.77914	1.7605e-06	1.79138e-05
Abi3bp	918.568	0.885304	0.185248	4.77901	1.76162e-06	1.79152e-05
Klf8	55.0656	-1.45643	0.304843	-4.77764	1.77362e-06	1.80272e-05
Tspan7	3618.95	0.89421	0.1872	4.77675	1.78147e-06	1.8097e-05
Dcbld2	1343.16	1.2339	0.258351	4.77606	1.78761e-06	1.81461e-05
Gsdma	1210.91	-2.11013	0.44182	-4.77599	1.78829e-06	1.81461e-05
Zcwpw1	227.388	1.25183	0.262235	4.7737	1.80872e-06	1.83433e-05
P2ry10	90.9428	-2.27577	0.476753	-4.77348	1.81069e-06	1.83531e-05
Sacm1l	1522.01	-0.983013	0.205943	-4.77323	1.81294e-06	1.83658e-05
Myg1	456.457	0.804219	0.168598	4.77004	1.8419e-06	1.86297e-05
Pde7b	984.206	1.30228	0.273014	4.77002	1.84204e-06	1.86297e-05
Sptbn2	1101.01	-2.27234	0.47637	-4.77012	1.84118e-06	1.86297e-05
F2rl1	759.339	-1.74053	0.364949	-4.76924	1.84924e-06	1.86897e-05
Ppp2r3d	102.14	1.99798	0.418937	4.76915	1.85001e-06	1.86897e-05
Slc12a4	1621.33	1.32489	0.277879	4.76786	1.86196e-06	1.88001e-05
Adra2a	424.18	2.58576	0.542744	4.76423	1.89576e-06	1.91308e-05
Orai1	697.076	1.4069	0.295396	4.76278	1.90947e-06	1.92585e-05
Calcb	33.8014	-3.36699	0.70709	-4.76176	1.91916e-06	1.93457e-05
Zim1	70.1191	2.12424	0.446143	4.76133	1.92322e-06	1.93759e-05
Creb3l1	1062.64	1.55622	0.326857	4.76115	1.92496e-06	1.93828e-05
Fcamr	20.9949	-3.34638	0.702928	-4.76063	1.92986e-06	1.94215e-05
Ibtk	1337.58	-0.616774	0.129561	-4.76048	1.9313e-06	1.94253e-05
Nqo1	357.029	-1.24678	0.26191	-4.76035	1.93254e-06	1.94271e-05
Slitrk2	131.666	1.86332	0.391561	4.75869	1.94853e-06	1.95772e-05
Igsf11	767.136	1.12902	0.237332	4.75711	1.96379e-06	1.9709e-05
Psmd9	726.1	0.770356	0.161938	4.75711	1.96381e-06	1.9709e-05
Lypd5	245.835	-2.4388	0.512693	-4.75685	1.96641e-06	1.97244e-05
Gab2	1737.8	1.56497	0.329022	4.75644	1.97032e-06	1.97528e-05
Dll4	115.59	1.097	0.230667	4.75579	1.97675e-06	1.98064e-05
Zfp865	241.168	1.24134	0.261078	4.75466	1.98783e-06	1.99066e-05
Kif3c	832.179	1.10824	0.23312	4.75393	1.99505e-06	1.99679e-05
Asb13	224.744	-1.28283	0.270074	-4.74992	2.03499e-06	2.03566e-05
Enkd1	72.5138	1.57992	0.332634	4.74973	2.03689e-06	2.03645e-05
Tro	68.4386	2.70911	0.570577	4.74802	2.05416e-06	2.0526e-05
Snx8	497.091	1.18899	0.250459	4.74723	2.06221e-06	2.05951e-05
4430402I18Rik	47.7938	1.61283	0.339793	4.74651	2.06961e-06	2.06466e-05
Ly6d	4219.45	-2.85411	0.6013	-4.74657	2.06899e-06	2.06466e-05
Plxdc1	611.359	1.09252	0.230194	4.74609	2.07387e-06	2.06778e-05
Slc34a2	477.123	-3.76347	0.793044	-4.7456	2.07891e-06	2.07132e-05
Slc4a9	21.6256	-2.43094	0.512259	-4.74552	2.07967e-06	2.07132e-05
Ppp1cb	5525.93	-0.858117	0.180835	-4.74531	2.08187e-06	2.07237e-05
Map3k12	307.909	0.920948	0.194104	4.7446	2.08915e-06	2.07849e-05
Cyp2b19	283.091	-3.11086	0.655733	-4.7441	2.09436e-06	2.08255e-05
Crabp1	206.706	-2.17554	0.458774	-4.74209	2.11528e-06	2.10221e-05
Gm15270	45.5159	2.21308	0.466792	4.74104	2.12629e-06	2.112e-05
Nol4l	438.292	1.23803	0.261262	4.73868	2.1512e-06	2.13559e-05
Rgl1	1953.26	1.46779	0.309785	4.73808	2.15753e-06	2.14072e-05
Tmem201	334.886	1.20296	0.253953	4.73694	2.16972e-06	2.15165e-05
Mlf2	3652.05	0.873282	0.184421	4.73528	2.18756e-06	2.16817e-05
Gramd3	863.364	-0.911578	0.192541	-4.73447	2.19629e-06	2.17564e-05
Gbp2	894.923	-0.867838	0.183321	-4.73398	2.20162e-06	2.17876e-05
RP23-381I16.4	13.0809	-6.13709	1.2964	-4.73396	2.20181e-06	2.17876e-05
Elk4	1931.93	0.599304	0.126644	4.73218	2.22122e-06	2.19678e-05
Sik1	689.495	-0.755214	0.159627	-4.73112	2.23287e-06	2.20711e-05
9230114K14Rik	66.5956	-1.51863	0.32113	-4.72903	2.256e-06	2.22877e-05
Abcd1	482.59	1.2205	0.258107	4.72866	2.26011e-06	2.23043e-05
Cpox	632.51	-1.74534	0.369094	-4.72871	2.25948e-06	2.23043e-05
Lce1m	2966.72	-5.01873	1.06178	-4.7267	2.28199e-06	2.25081e-05
Nrn1	1923.67	2.1035	0.445249	4.72433	2.3088e-06	2.27603e-05
Cryab	5970.42	1.20327	0.254712	4.72405	2.3119e-06	2.27786e-05
3830406C13Rik	717.706	-0.771915	0.163414	-4.72367	2.31622e-06	2.28089e-05
Nrep	7338.29	1.24489	0.263615	4.72236	2.33129e-06	2.2945e-05
Ero1l	1108.17	-1.28101	0.271302	-4.7217	2.3388e-06	2.30066e-05
Zfp54	104.644	-1.43885	0.304791	-4.72075	2.34972e-06	2.31016e-05
Gm23935	607.409	4.95647	1.04996	4.72064	2.35099e-06	2.31017e-05
Clcn6	500.676	1.02393	0.216958	4.71949	2.36439e-06	2.3221e-05
Bcar3	585.258	1.56526	0.331684	4.71914	2.36844e-06	2.32483e-05
Ghitm	4545.55	-0.808531	0.171385	-4.71761	2.38627e-06	2.34107e-05
Fam118a	326.685	0.851985	0.180641	4.71645	2.40001e-06	2.35329e-05
B4gat1	964.159	0.902867	0.191511	4.71443	2.4239e-06	2.37545e-05
Zscan2	81.2226	1.70511	0.3617	4.71414	2.4273e-06	2.37751e-05
Utp20	838.829	-0.728001	0.154442	-4.71374	2.43216e-06	2.38099e-05
Atp6v1h	1732.43	-0.891773	0.189238	-4.71244	2.44764e-06	2.39487e-05
6330403L08Rik	321.574	0.980532	0.2081	4.71183	2.45505e-06	2.40084e-05
Srp72	2781.64	-0.527275	0.111915	-4.7114	2.46024e-06	2.40463e-05
Fnip1	793.459	-1.13925	0.241853	-4.71052	2.47087e-06	2.41374e-05
Cep250	621.041	1.16003	0.24628	4.7102	2.4747e-06	2.41619e-05
Syt11	941.3	1.7018	0.361368	4.70933	2.48536e-06	2.42531e-05
Rnaseh2c	183.506	1.49031	0.316718	4.70548	2.53265e-06	2.47014e-05
Rab3d	2707.04	-1.10929	0.235759	-4.7052	2.53616e-06	2.47225e-05
Plscr4	676.226	0.931701	0.198021	4.70507	2.53776e-06	2.4725e-05
Lypla2	980.033	1.30561	0.277509	4.70474	2.54187e-06	2.47518e-05
Ogfr	1027.13	1.06418	0.226203	4.70454	2.54441e-06	2.47634e-05
Sprr2a2	41.4278	-5.61244	1.19314	-4.70391	2.55221e-06	2.48262e-05
Mmadhc	2290.04	-0.67426	0.143382	-4.70253	2.56953e-06	2.49814e-05
Cib2	580.547	-1.50383	0.319844	-4.70177	2.57915e-06	2.50617e-05
D15Ertd621e	2064.87	-0.565526	0.120301	-4.70092	2.58989e-06	2.51527e-05
Wbscr17	513.646	1.29763	0.276049	4.70073	2.59239e-06	2.51636e-05
Pex11a	333.373	-1.42351	0.302858	-4.70026	2.59834e-06	2.5208e-05
Prr7	14.2042	4.38664	0.9333	4.70015	2.59976e-06	2.52084e-05
Clic3	449.693	-2.56245	0.545228	-4.69977	2.60452e-06	2.52413e-05
Ncdn	516.819	1.11921	0.238148	4.69966	2.60597e-06	2.5242e-05
Zfp628	168.493	1.30212	0.277087	4.69933	2.61016e-06	2.52692e-05
Efnb2	1975.81	-1.31714	0.280299	-4.69906	2.61365e-06	2.52763e-05
Ppp2r2c	351.675	-2.42527	0.516113	-4.6991	2.61305e-06	2.52763e-05
Gcnt2	1343.95	-1.06575	0.226871	-4.69762	2.63217e-06	2.5442e-05
Thy1	8673.18	1.13104	0.240797	4.69706	2.63932e-06	2.54976e-05
Acbd5	1153.96	-0.605453	0.128939	-4.69565	2.65759e-06	2.56606e-05
Slc6a20a	111.057	-3.33567	0.710441	-4.69521	2.66334e-06	2.57027e-05
Hsd17b12	4551.88	-1.54657	0.329445	-4.69446	2.67316e-06	2.57838e-05
Rbpms	593.265	1.31518	0.280269	4.69256	2.69805e-06	2.60103e-05
Prima1	265.383	2.55357	0.544192	4.6924	2.70013e-06	2.60166e-05
Armcx3	570.397	1.00205	0.213613	4.69095	2.71945e-06	2.6189e-05
Usp14	1320.12	-0.705916	0.150492	-4.69072	2.72247e-06	2.62043e-05
Klf3	2636.94	-1.0057	0.214435	-4.69001	2.73194e-06	2.62817e-05
2300005B03Rik	43.5013	-3.27273	0.697899	-4.6894	2.74004e-06	2.63458e-05
Card14	191.367	-2.93595	0.626302	-4.68775	2.7623e-06	2.65459e-05
Atp5b	22378	-0.690084	0.14724	-4.68679	2.77519e-06	2.66557e-05
Ager	19.6322	2.95047	0.629593	4.68631	2.78171e-06	2.67045e-05
8030462N17Rik	304.869	-1.02342	0.218409	-4.68579	2.78885e-06	2.67386e-05
Pcf11	791.398	-1.03901	0.221738	-4.68576	2.78918e-06	2.67386e-05
Rad23b	3582.26	-0.654139	0.139606	-4.68562	2.7911e-06	2.67386e-05
Sf3b5	528.329	1.6657	0.355489	4.68565	2.7907e-06	2.67386e-05
Tcrg-C2	27.4654	-2.70827	0.578141	-4.68446	2.80706e-06	2.68774e-05
Thumpd3	952.099	-0.992802	0.211958	-4.68396	2.81389e-06	2.69287e-05
Gjc3	2705.96	1.40625	0.30034	4.6822	2.83808e-06	2.7146e-05
Heg1	2084.24	1.21401	0.259343	4.6811	2.8534e-06	2.72783e-05
Kifc5b	77.063	1.28479	0.274516	4.68019	2.86606e-06	2.73851e-05
Cdsn	2889.59	-2.27022	0.485086	-4.68004	2.8682e-06	2.73913e-05
Bmyc	156.953	1.73777	0.371347	4.67963	2.87391e-06	2.74316e-05
Fzd10	492.241	-1.85635	0.396708	-4.67938	2.8775e-06	2.74515e-05
Glrx	924.155	-1.96344	0.419719	-4.67798	2.89718e-06	2.76249e-05
Cntln	572.271	0.815719	0.174392	4.6775	2.90388e-06	2.76744e-05
Abhd17a	697.351	1.50406	0.321663	4.67591	2.9266e-06	2.7862e-05
Cdk4	4522.95	0.62507	0.133678	4.67592	2.92634e-06	2.7862e-05
Gm9581	118.397	-1.70443	0.364554	-4.67538	2.9341e-06	2.79188e-05
Sp3	1916.38	-0.576793	0.123379	-4.67497	2.94001e-06	2.79605e-05
Cxadr	2103.93	-3.02217	0.6465	-4.67467	2.94429e-06	2.79867e-05
Cnn3	7623.05	1.07042	0.229075	4.67279	2.97141e-06	2.823e-05
Rreb1	885.669	-0.584824	0.125164	-4.67248	2.97582e-06	2.82572e-05
Zer1	565.736	0.969761	0.207572	4.67193	2.9838e-06	2.83183e-05
Camk2n1	1627.88	1.86636	0.399625	4.67029	3.00781e-06	2.85314e-05
Nucb1	5050.86	1.26776	0.271484	4.66972	3.01617e-06	2.85959e-05
Acads	622.534	1.20218	0.257486	4.66891	3.02802e-06	2.86934e-05
Egfl8	843.675	2.30803	0.494364	4.6687	3.03114e-06	2.87081e-05
Foxd2os	240.428	1.83796	0.393721	4.66817	3.03901e-06	2.87679e-05
Tcf15	24.0141	2.59501	0.55592	4.66795	3.04214e-06	2.8776e-05
Zbtb33	813.19	-0.731357	0.156678	-4.66789	3.04302e-06	2.8776e-05
Bola1	116.235	1.51833	0.325292	4.66757	3.04781e-06	2.88065e-05
Ube2g1	1380.54	-0.767337	0.164412	-4.66715	3.05409e-06	2.8851e-05
Grik2	269.68	1.29501	0.277479	4.66703	3.05581e-06	2.88524e-05
Pum2	3973.6	-0.641448	0.137466	-4.66625	3.06752e-06	2.89481e-05
Dsg2	682.293	-2.24286	0.480762	-4.66522	3.08288e-06	2.9078e-05
Pkd2	1293.14	0.720301	0.154407	4.66495	3.08698e-06	2.91017e-05
Gm11816	316.811	1.34472	0.288297	4.66436	3.09583e-06	2.91399e-05
H2afx	728.561	0.826121	0.177118	4.66425	3.09739e-06	2.91399e-05
Tln2	1780.88	1.20665	0.258688	4.66451	3.0936e-06	2.91399e-05
Zfp362	899.072	1.13695	0.243756	4.66427	3.09716e-06	2.91399e-05
Snhg18	842.904	1.41061	0.302469	4.66365	3.10644e-06	2.92101e-05
Mepce	950.898	0.689574	0.147889	4.66279	3.11954e-06	2.93176e-05
Rarres1	1432.23	-2.50406	0.537042	-4.66269	3.12107e-06	2.93176e-05
Arhgap22	254.034	1.88477	0.404254	4.66235	3.12625e-06	2.93512e-05
Oaz1-ps	171.229	1.13807	0.244126	4.66179	3.13467e-06	2.94152e-05
Ttc28	826.727	1.54734	0.331928	4.66166	3.13666e-06	2.94188e-05
Itk	43.4062	-2.37992	0.510574	-4.66127	3.14263e-06	2.94598e-05
Atn1	996.083	1.30611	0.280223	4.66096	3.14736e-06	2.9489e-05
Sec16b	187.316	1.02087	0.219125	4.65887	3.17953e-06	2.97752e-05
Ifnlr1	135.925	-2.34461	0.503297	-4.6585	3.18518e-06	2.98039e-05
Unc119b	940.795	0.580284	0.124566	4.65846	3.18584e-06	2.98039e-05
Fbxw17	245.532	1.14952	0.246787	4.65793	3.194e-06	2.9865e-05
Adamtsl1	653.978	1.99321	0.428119	4.65573	3.22828e-06	3.01701e-05
Tnfrsf9	72.6786	-1.87712	0.403215	-4.65538	3.23388e-06	3.0207e-05
Slc6a11	40.568	2.00456	0.430618	4.65507	3.23868e-06	3.02365e-05
Tmem33	1429.25	-0.5696	0.122392	-4.65389	3.25737e-06	3.03955e-05
Notch4	174.678	1.81806	0.390721	4.65308	3.27006e-06	3.04984e-05
Rnf144a	707.154	1.15437	0.248234	4.65033	3.31398e-06	3.08923e-05
A730085K08Rik	27.9077	-3.16472	0.680567	-4.65012	3.3174e-06	3.09085e-05
Men1	639.601	0.807807	0.173724	4.64994	3.32038e-06	3.09206e-05
Pagr1a	255.19	1.00548	0.216252	4.64957	3.32632e-06	3.09601e-05
Gsdmc2	75.5565	-5.00068	1.07561	-4.64918	3.33262e-06	3.1003e-05
Smad3	1584.28	1.07667	0.231608	4.64868	3.34064e-06	3.10619e-05
Gpc1	5395.32	1.26855	0.272901	4.64839	3.34531e-06	3.10872e-05
Ndn	529.254	1.66497	0.358189	4.6483	3.34676e-06	3.10872e-05
Igfbp7	17335	1.73938	0.374249	4.64766	3.35714e-06	3.11678e-05
Klrb1b	156.835	-2.85491	0.614491	-4.64597	3.38477e-06	3.14085e-05
Uqcrfs1	2455.26	-0.713873	0.153663	-4.6457	3.38919e-06	3.14336e-05
Tmc6	803.136	1.21454	0.261472	4.64499	3.40087e-06	3.1526e-05
Etv3	1089.66	-0.931971	0.200654	-4.64467	3.4062e-06	3.15594e-05
Tmprss13	635.489	-2.64504	0.569515	-4.64437	3.41123e-06	3.159e-05
Mbnl1	3526.26	-0.612888	0.132027	-4.64216	3.44789e-06	3.19134e-05
Lgals1	12706.6	1.08563	0.233869	4.64203	3.44998e-06	3.19167e-05
Cby1	438.539	0.934678	0.201372	4.64155	3.45801e-06	3.19587e-05
Phc1	602.054	1.24655	0.26856	4.6416	3.45725e-06	3.19587e-05
Col4a6	205.12	-2.569	0.553622	-4.64035	3.47823e-06	3.21294e-05
Clybl	431.493	-1.08733	0.234353	-4.63972	3.48881e-06	3.22109e-05
Kcnk2	338.978	1.23	0.26526	4.63695	3.53591e-06	3.26294e-05
Plxna4	217.652	1.64231	0.354305	4.6353	3.56424e-06	3.28742e-05
Osbpl9	2580.27	-0.606662	0.130882	-4.63519	3.56607e-06	3.28746e-05
5730409E04Rik	739.117	0.663016	0.143127	4.63236	3.61523e-06	3.3311e-05
Als2cr12	16.7919	-3.01158	0.650209	-4.63171	3.62663e-06	3.33993e-05
Negr1	165.283	1.43483	0.309815	4.63124	3.6349e-06	3.34586e-05
Gnb4	1339.45	1.19347	0.257757	4.63022	3.6528e-06	3.36065e-05
Cd44	6360.48	-1.25276	0.270639	-4.62889	3.67629e-06	3.38056e-05
Bcl11b	857.72	-2.91825	0.630545	-4.62814	3.68972e-06	3.39121e-05
Ccl22	456.265	-2.11822	0.457826	-4.62669	3.71559e-06	3.41264e-05
Il15ra	187.392	-1.86525	0.403155	-4.62662	3.71676e-06	3.41264e-05
Lrrc56	72.9644	1.30676	0.282483	4.62599	3.72818e-06	3.42141e-05
[truncated: 17,497 more rows]

## Sheet: METADATA_DEA_Mouse_RNAseq
Experiment
title	Identification of differentially expressed genes in BPA-/- and BPA+/+ mouse melanomas.
summary	Aim: Identify Ambra1-dependent regulation in melanoma development by comparing bulk RNA extracted from Ambra1-depleted (BPA-/-) mouse melanomas to Ambra1-wt (BPA+/+) melanomas.
overall design	Bulk tumour mRNA profiles of BPA-/- and BPA+/+ mice were generated by deep sequencing, in triplicate, using Illumina Next Seq. Each sample represents a different mouse. All mice were from the same litter, were treated the same day and were sacrificed the same day.
contributor	Valérie, Bodemeyer
Sequencing data	The RNA-Seq data generated from BPA+/+ and BPA-/- samples is publicly available under the GEO accession number GSE151134
Samples
Sample name	source name	organism	tissue	strain	sex	genotype	molecule	raw file associated to GSE151134	raw file associated to GSE151134
BPA-/-_Replicate1	4-OHT induced cutaneous melanoma	Mus Musculus	cutaneous melanoma	C57BL/6	Female	Tyr::CreERT2/+; BrafV600E/+; Pten-/-; Ambra1-/-	total RNA	9_KO_R1_001.fastq.gz	9_KO_R2_001.fastq.gz
BPA-/-_Replicate2	4-OHT induced cutaneous melanoma	Mus Musculus	cutaneous melanoma	C57BL/6	Female	Tyr::CreERT2/+; BrafV600E/+; Pten-/-; Ambra1-/-	total RNA	10_KO_R1_001.fastq.gz	10_KO_R2_001.fastq.gz
BPA-/-_Replicate3	4-OHT induced cutaneous melanoma	Mus Musculus	cutaneous melanoma	C57BL/6	Male	Tyr::CreERT2/+; BrafV600E/+; Pten-/-; Ambra1-/-	total RNA	11_KO_R1_001.fastq.gz	11_KO_R2_001.fastq.gz
BPA+/+_Replicate1	4-OHT induced cutaneous melanoma	Mus Musculus	cutaneous melanoma	C57BL/6	Female	Tyr::CreERT2/+; BrafV600E/+; Pten-/-; Ambra1+/+	total RNA	12_WT_R1_001.fastq.gz	12_WT_R2_001.fastq.gz
BPA+/+_Replicate2	4-OHT induced cutaneous melanoma	Mus Musculus	cutaneous melanoma	C57BL/6	Male	Tyr::CreERT2/+; BrafV600E/+; Pten-/-; Ambra1+/+	total RNA	13_WT_R1_001.fastq.gz	13_WT_R2_001.fastq.gz
BPA+/+_Replicate3	4-OHT induced cutaneous melanoma	Mus Musculus	cutaneous melanoma	C57BL/6	Female	Tyr::CreERT2/+; BrafV600E/+; Pten-/-; Ambra1+/+	total RNA	14_WT_R1_001.fastq.gz	14_WT_R2_001.fastq.gz
RNA extraction protocol
treatment protocol	Mice were shaved and treated with 4-hydroxytamoxifen (4-OHT) at 3-weeks of age. Mice were sacrificed 42d after treatment and induced melanoma samples were snap frozen with liquid N2 and stored at -80°C.
extract protocol	On dry ice, the top skin of the tumour piece was carefully removed from each sample. After that, the samples were processed according to manufacturer's instructions with the Rneasy Plus Mini Kit from Qiagen (Cat. Number: 74134)
library construction protocol	RNA libraries were prepared for sequencing using standard Illumina protocols
library strategy	RNA-Seq
Data processing pipeline
Data processing	Normalization, filtering and differential expression analysis with R Bioconductor package DESeq2
Software and package version	R software version 3.6.0, DESeq2 package version 1.4.02
Reference for R	R Core Team (2019). R: A language and environment for statistical computing. R Foundation for Statistical Computing, Vienna, Austria. URL https://www.R-project.org/.
Reference for DESeq2	Love MI, Huber W, Anders S (2014). “Moderated estimation of fold change and dispersion for RNA-seq data with DESeq2.” Genome Biology, 15, 550. doi: 10.1186/s13059-014-0550-8.

## Sheet: METADATA_PATHWAY_Mouse_RNAseq
SERIES
# This section describes the overall experiment.
title	Pathway Analysis in BPA-/- compared to BPA+/+ mouse melanomas.
summary	Aim: Identify Upregulated and Downregulated pathways in Ambra1-depleted (BPA-/-) mouse melanomas compared to Ambra1-wt (BPA+/+) melanomas.
overall design	Bulk tumour mRNA profiles of BPA-/- and BPA+/+ mice were generated by deep sequencing, in triplicate, using Illumina Next Seq. Each sample represents a different mouse. All mice were from the same litter, were treated the same day and were sacrificed the same day.
contributor	Valérie, Bodemeyer
SAMPLES
# This section lists and describes each of the biological Samples under investgation, as well as any protocols that are specific to individual Samples.
# Additional "processed data file" or "raw file" columns may be included.
Sample name	title	source name	organism	characteristics: tissue	characteristics: strain	characteristics: sex	characteristics: genotype	molecule	description	processed data file	raw file	raw file
KO_9	BPA-/-_Replicate1	4-OHT induced cutaneous melanoma	Mus Musculus	cutaneous melanoma	C57BL/6	Female	Tyr::CreERT2/+; BrafV600E/+; Pten-/-; Ambra1-/-	total RNA		RawCounts_6samples.xlsx	9_KO_R1_001.fastq.gz	9_KO_R2_001.fastq.gz
KO_10	BPA-/-_Replicate2	4-OHT induced cutaneous melanoma	Mus Musculus	cutaneous melanoma	C57BL/6	Female	Tyr::CreERT2/+; BrafV600E/+; Pten-/-; Ambra1-/-	total RNA		RawCounts_6samples.xlsx	10_KO_R1_001.fastq.gz	10_KO_R2_001.fastq.gz
KO_11	BPA-/-_Replicate3	4-OHT induced cutaneous melanoma	Mus Musculus	cutaneous melanoma	C57BL/6	Male	Tyr::CreERT2/+; BrafV600E/+; Pten-/-; Ambra1-/-	total RNA		RawCounts_6samples.xlsx	11_KO_R1_001.fastq.gz	11_KO_R2_001.fastq.gz
WT_12	BPA+/+_Replicate1	4-OHT induced cutaneous melanoma	Mus Musculus	cutaneous melanoma	C57BL/6	Female	Tyr::CreERT2/+; BrafV600E/+; Pten-/-; Ambra1+/+	total RNA		RawCounts_6samples.xlsx	12_WT_R1_001.fastq.gz	12_WT_R2_001.fastq.gz
WT_13	BPA+/+_Replicate2	4-OHT induced cutaneous melanoma	Mus Musculus	cutaneous melanoma	C57BL/6	Male	Tyr::CreERT2/+; BrafV600E/+; Pten-/-; Ambra1+/+	total RNA		RawCounts_6samples.xlsx	13_WT_R1_001.fastq.gz	13_WT_R2_001.fastq.gz
WT_14	BPA+/+_Replicate3	4-OHT induced cutaneous melanoma	Mus Musculus	cutaneous melanoma	C57BL/6	Female	Tyr::CreERT2/+; BrafV600E/+; Pten-/-; Ambra1+/+	total RNA		RawCounts_6samples.xlsx	14_WT_R1_001.fastq.gz	14_WT_R2_001.fastq.gz
PROTOCOLS
# Any of the protocols below which are applicable to only a subset of Samples should be included as additional columns of the SAMPLES section instead.
treatment protocol	Mice were shaved and treated with 4-hydroxytamoxifen (4-OHT) at 3-weeks of age. Mice were sacrificed 42d after treatment and induced melanoma samples were snap frozen with liquid N2 and stored at -80°C.
extract protocol	On dry ice, the top skin of the tumour piece was carefully removed from each sample. After that, the samples were processed according to manufacturer's instructions with the Rneasy Plus Mini Kit from Qiagen (Cat. Number: 74134)
library construction protocol	RNA libraries were prepared for sequencing using standard Illumina protocols
library strategy	RNA-Seq
DATA PROCESSING PIPELINE
# Describe data processing steps
# For each step provide a description, as well as software name, version, parameters, if applicable.
# Include additional steps, as necessary.
Data processing	Pathway Analysis was performed using the online tool EnrichR available at https://amp.pharm.mssm.edu/Enrichr/#. Output was downloaded for Upregulated genes and Downregulated genes.
Input data	2 separate analysis were performed using as input the gene lists of respectively, upregulated genes and downregulated genes in BPA-/- mice. These lists come from the differential expression analysis (see corresponding folder). Padj <0.05 and a fold-change> 2 were chosen as cut-off.
Output data	The output of each analysis gives a list of ontologies with corresponding p-value for each different ontology database explored.
Summarized data	Only ontologies with a p-value<0.01 were considered for the summarized ontology terms found in the second sheet of each summary file. Related ontology terms were pooled under a "summarized term" and the lowest p-value was used to plot the summarized terms in a barplot (logscale).
file name	file type
Upregulated_SUMMARY.xls	Excel file
Downregulated_SUMMARY.xls	Excel file
Summarized terms_Barplot.jpg	Barplot of summarized terms
Reference for EnrichR	Chen EY, Tan CM, Kou Y, Duan Q, Wang Z, Meirelles GV, Clark NR, Ma'ayan A. Enrichr: interactive and collaborative HTML5 gene list enrichment analysis tool. BMC Bioinformatics. 2013;128(14).
	Kuleshov MV, Jones MR, Rouillard AD, Fernandez NF, Duan Q, Wang Z, Koplev S, Jenkins SL, Jagodnik KM, Lachmann A, McDermott MG, Monteiro CD, Gundersen GW, Ma'ayan A. Enrichr: a comprehensive gene set enrichment analysis web server 2016 update. Nucleic Acids Research. 2016; gkw377 .

## Sheet: METADATA_GSEA_Mouse_RNAseq 
SERIES
# This section describes the overall experiment.
title	Gene Set Enrichment Analysis in BPA-/- compared to BPA+/+ mouse melanomas.
summary	Aim: Identify Ambra1-dependent regulation in melanoma development by comparing bulk RNA extracted from Ambra1-depleted (BPA-/-) mouse melanomas to Ambra1-wt (BPA+/+) melanomas.
overall design	Bulk tumour mRNA profiles of BPA-/- and BPA+/+ mice were generated by deep sequencing, in triplicate, using Illumina Next Seq. Each sample represents a different mouse. All mice were from the same litter, were treated the same day and were sacrificed the same day.
contributor	Valérie, Bodemeyer
SAMPLES
# This section lists and describes each of the biological Samples under investgation, as well as any protocols that are specific to individual Samples.
# Additional "processed data file" or "raw file" columns may be included.
Sample name	title	source name	organism	characteristics: tissue	characteristics: strain	characteristics: sex	characteristics: genotype	molecule	description	processed data file	raw file	raw file
KO_9	BPA-/-_Replicate1	4-OHT induced cutaneous melanoma	Mus Musculus	cutaneous melanoma	C57BL/6	Female	Tyr::CreERT2/+; BrafV600E/+; Pten-/-; Ambra1-/-	total RNA		RawCounts_6samples.xlsx	9_KO_R1_001.fastq.gz	9_KO_R2_001.fastq.gz
KO_10	BPA-/-_Replicate2	4-OHT induced cutaneous melanoma	Mus Musculus	cutaneous melanoma	C57BL/6	Female	Tyr::CreERT2/+; BrafV600E/+; Pten-/-; Ambra1-/-	total RNA		RawCounts_6samples.xlsx	10_KO_R1_001.fastq.gz	10_KO_R2_001.fastq.gz
KO_11	BPA-/-_Replicate3	4-OHT induced cutaneous melanoma	Mus Musculus	cutaneous melanoma	C57BL/6	Male	Tyr::CreERT2/+; BrafV600E/+; Pten-/-; Ambra1-/-	total RNA		RawCounts_6samples.xlsx	11_KO_R1_001.fastq.gz	11_KO_R2_001.fastq.gz
WT_12	BPA+/+_Replicate1	4-OHT induced cutaneous melanoma	Mus Musculus	cutaneous melanoma	C57BL/6	Female	Tyr::CreERT2/+; BrafV600E/+; Pten-/-; Ambra1+/+	total RNA		RawCounts_6samples.xlsx	12_WT_R1_001.fastq.gz	12_WT_R2_001.fastq.gz
WT_13	BPA+/+_Replicate2	4-OHT induced cutaneous melanoma	Mus Musculus	cutaneous melanoma	C57BL/6	Male	Tyr::CreERT2/+; BrafV600E/+; Pten-/-; Ambra1+/+	total RNA		RawCounts_6samples.xlsx	13_WT_R1_001.fastq.gz	13_WT_R2_001.fastq.gz
WT_14	BPA+/+_Replicate3	4-OHT induced cutaneous melanoma	Mus Musculus	cutaneous melanoma	C57BL/6	Female	Tyr::CreERT2/+; BrafV600E/+; Pten-/-; Ambra1+/+	total RNA		RawCounts_6samples.xlsx	14_WT_R1_001.fastq.gz	14_WT_R2_001.fastq.gz
PROTOCOLS
# Any of the protocols below which are applicable to only a subset of Samples should be included as additional columns of the SAMPLES section instead.
treatment protocol	Mice were shaved and treated with 4-hydroxytamoxifen (4-OHT) at 3-weeks of age. Mice were sacrificed 42d after treatment and induced melanoma samples were snap frozen with liquid N2 and stored at -80°C.
extract protocol	On dry ice, the top skin of the tumour piece was carefully removed from each sample. After that, the samples were processed according to manufacturer's instructions with the Rneasy Plus Mini Kit from Qiagen (Cat. Number: 74134)
library construction protocol	RNA libraries were prepared for sequencing using standard Illumina protocols
library strategy	RNA-Seq
DATA PROCESSING PIPELINE
# Describe data processing steps
# For each step provide a description, as well as software name, version, parameters, if applicable.
# Include additional steps, as necessary.
Preparation of the dataset	Fragments Per Kilobase of transcript per Million mapped reads (FPKM) values were generated for each sample using the DESeq2 package version 1.4.02 in R version 3.6.0. After that the csv file generated by the FPKM_script.R was converted in .txt because the GSEA software requires a text format for the dataset file type
DATA FILES
file name	file type
RawCount_6samples.xlsx	Excel (input of the R script)
fpkm_6samples.csv	CSV (output of the R script)
FPKM_script.R	R script
Preparation of the gene sets	Gene sets were downloaded from the Molecular Signatures Database (MSigDB, HALLMARK gene set for EMT), EnrichR (ECM GO_00030198 and Focal adhesion GO_0005925) or published articles (Invasive Signature from Verfaillie 2015, Nature Communications, PMID: 25865119), and were converted in appropriate formats for GSEA (text format with .grp extension).
Preparation of the phenotype labels	The phenotype labels file contains the annotations for the different samples and defines the groups to be compared (text format with .cls extension)
For more information on data preparation	https://www.gsea-msigdb.org/gsea/doc/GSEAUserGuideFrame.html
Data processing	Gene Set Enrichment Analysis was performed using the Java desktop application GSEA version 4.0.3 downloaded from https://www.gsea-msigdb.org/gsea/login.jsp
Reference for R	R Core Team (2019). R: A language and environment for statistical computing. R Foundation for Statistical Computing, Vienna, Austria. URL https://www.R-project.org/.
Reference for DESeq2	Love MI, Huber W, Anders S (2014). “Moderated estimation of fold change and dispersion for RNA-seq data with DESeq2.” Genome Biology, 15, 550. doi: 10.1186/s13059-014-0550-8.
Reference for GSEA	Subramanian, Tamayo, et al. (2005), PNAS 102, 15545-15550, http://www.broad.mit.edu/gsea/)
processed data files format and content	Each analysis requires 3 input files: a dataset, the corresponding phenotype labels and a gene set. Each analysis is performed using the same phenotype file and dataset but differs in the gene set that is being considered. Each analysis is provided in a folder containing the corresponding output files (plots, tables and summary).
# Parameters used for GSEA. Generally the default/recommended parameters were used following the GSEA User guide. However, below are some details on the choice of parameter.
GSEA software parameters	NB: each output folder contains the detailed parameters used for the analysis in the index.html, Parameters section
Number of permutations =1000	default
Phenotype labels = KO vs WT	we are interested in gene sets enriched in the KO samples
Collapse = No_Collapse	use dataset as is because gene names are already included in the dataset
Permutation type= gene_set	recommended parameter for low number of samples (sample size <7)
Enrichment statistics = weighted	default
Metric for ranking genes = Signal2Noise	default
Gene list sorting mode = real	default
Gene list ordering mode = descending	default
Max size =500 (this was adjusted if some gene sets were larger than 500 genes)	default
Min size =15	default

## Sheet: METADATA_GSEA_CCLE
SERIES
# This section describes the overall experiment.
title	Gene Set Enrichment Analysis in Ambra1_High and Ambra1_Low melanoma cell lines
summary	Aim: Identify Ambra1-dependent regulation in melanoma development by comparing mRNA data from the CCLE database of melanoma cell lines that were categorized according to their Ambra1 mRNA levels in Ambra1_High or Ambra1_Low groups .
overall design	mRNA profiles of Ambra1_High and Ambra1_Low melanoma cell lines were compared. An arbitrary cut-off was selected to get appropriate sample size in each group (n=7). Each sample represents a different melanoma cell line.
contributor	Valérie, Bodemeyer
SAMPLES
# This section lists and describes each of the biological Samples under investgation, as well as any protocols that are specific to individual Samples.
# Additional "processed data file" or "raw file" columns may be included.
Sample name	title	cell line name (CCLE)	organism	characteristics: tissue	lineage
L_1	Ambra1_Low_Replicate1	MALME3M_SKIN	Homo Sapiens	skin	melanoma
L_2	Ambra1_Low_Replicate2	HS944T_SKIN	Homo Sapiens	skin	melanoma
L_3	Ambra1_Low_Replicate3	SKMEL28_SKIN	Homo Sapiens	skin	melanoma
L_4	Ambra1_Low_Replicate4	RPMI7951_SKIN	Homo Sapiens	skin	melanoma
L_5	Ambra1_Low_Replicate5	IGR39_SKIN	Homo Sapiens	skin	melanoma
L_6	Ambra1_Low_Replicate6	A101D_SKIN	Homo Sapiens	skin	melanoma
L_7	Ambra1_Low_Replicate7	WM1799_SKIN	Homo Sapiens	skin	melanoma
H_1	Ambra1_High_Replicate1	MALME3M_SKIN	Homo Sapiens	skin	melanoma
H_2	Ambra1_High_Replicate2	HS944T_SKIN	Homo Sapiens	skin	melanoma
H_3	Ambra1_High_Replicate3	SKMEL28_SKIN	Homo Sapiens	skin	melanoma
H_4	Ambra1_High_Replicate4	RPMI7951_SKIN	Homo Sapiens	skin	melanoma
H_5	Ambra1_High_Replicate5	IGR39_SKIN	Homo Sapiens	skin	melanoma
H_6	Ambra1_High_Replicate6	A101D_SKIN	Homo Sapiens	skin	melanoma
H_7	Ambra1_High_Replicate7	WM1799_SKIN	Homo Sapiens	skin	melanoma
DATA PROCESSING PIPELINE
# Describe data processing steps
# For each step provide a description, as well as software name, version, parameters, if applicable.
# Include additional steps, as necessary.
Preparation of the dataset	Samples were ordered according to their Ambra1 mRNA levels. After exclusion of one outlier cell line (high expression compared to the other cell lines), an arbitrary cut-off was chosen to have an appropriate sample size. The 15% lowest expressors and the 15% highest expressors were selected to be part of respectively the Ambra1_Low group and the Ambra1_High group
DATA FILES	The matrix obtained was then converted in .txt because the GSEA software requires a text format for the dataset file type
file name	file type
CCLE_melanoma.xlsx	Excel file with expression data of 49 melanoma CCLE cell lines provided by Maria Pacheco
CCLE_AMBRA1_groups.xlsx	Excel file with melanoma CCLE cell lines grouped according to their AMBRA1 mRNA levels
CCLE_selected_samples.xlsx	Excel file with 14 melanoma CCLE cell lines selected
Preparation of the gene sets	Gene sets were downloaded from the Molecular Signatures Database (MSigDB, HALLMARK gene set for EMT), EnrichR (ECM GO_00030198 and Focal adhesion GO_0005925) or published articles (Invasive Signature from Verfaillie 2015, Nature Communications, PMID: 25865119), and were converted in appropriate formats for GSEA (text format with .grp extension).
Preparation of the phenotype labels	The phenotype labels file contains the annotations for the different samples and defines the groups to be compared (text format with .cls extension)
For more information on data preparation	https://www.gsea-msigdb.org/gsea/doc/GSEAUserGuideFrame.html
Data processing	Gene Set Enrichment Analysis was performed using the Java desktop application GSEA version 4.0.3 downloaded from https://www.gsea-msigdb.org/gsea/login.jsp
Reference for GSEA	Subramanian, Tamayo, et al. (2005), PNAS 102, 15545-15550, http://www.broad.mit.edu/gsea/)
processed data files format and content	Each analysis is performed using the same phenotype file and dataset but differs in the gene set that is being considered. Each analysis is provided in a folder containing the corresponding output files (plots, tables and summary).
# Parameters used for GSEA. Generally the default/recommended parameters were used following the GSEA User guide. However, below are some details on the choice of parameter.
GSEA software parameters	NB: each output folder contains the detailed parameters used for the analysis in the index.html, Parameters section
Number of permutations =1000	default
Phenotype labels = KO vs WT	we are interested in gene sets enriched in the KO samples
Collapse = No_Collapse	use dataset as is because gene names are already included in the dataset
Permutation type= gene_set	recommended parameter for low number of samples (sample size <7). In this case phenotype permutation could also be performed but we wanted to keep the same parameters as for our own dataset.
Enrichment statistics = weighted	default
Metric for ranking genes = Signal2Noise	default
Gene list sorting mode = real	default
Gene list ordering mode = descending	default
Max size =500 (this was adjusted if some gene sets were larger than 500 genes)	default
Min size =15	default

## Sheet: METADATA_GSEA_Leeds Melanoma Co
SERIES
# This section describes the overall experiment.
title	Gene Set Enrichment Analysis in Ambra1_High and Ambra1_Low melanoma patients
summary	Aim: Identify Ambra1-dependent regulation in melanoma development by comparing mRNA data from the Leeds Melanoma Cohort dataset categorized according to Ambra1 mRNA levels in Ambra1_High or Ambra1_Low groups .
overall design	mRNA profiles of Ambra1_High and Ambra1_Low melanoma patients were compared. An arbitrary cut-off was selected to get appropriate sample size in each group (n=105). Each sample represents a different melanoma patient sample.
contributor	Khan, Shawez
DATA PROCESSING PIPELINE
# Describe data processing steps
# For each step provide a description, as well as software name, version, parameters, if applicable.
# Include additional steps, as necessary.
Preparation of the dataset	Samples were ordered according to their Ambra1 mRNA levels. An arbitrary cut-off was chosen to have an appropriate sample size. The 15% lowest expressors and the 15% highest expressors were selected to be part of respectively the Ambra1_Low group and the Ambra1_High group
DATA FILES	The matrix obtained was then converted in .txt because the GSEA software requires a text format for the dataset file type
file name	file type
Expression_dataset_Normalized_Locally_Data_for_GSEA	File with the normalized expression data of 210 melanoma Leeds Melanoma Cohort patients
Phenotype_labels_for_GSEA	Phenotype labels file used for GSEA to group AMBRA1 mRNA levels according to their expression
Preparation of the gene sets	Gene sets were downloaded from the Molecular Signatures Database (MSigDB, HALLMARK gene set for EMT), EnrichR (ECM GO_00030198 and Focal adhesion GO_0005925) or published articles (Invasive Signature from Verfaillie 2015, Nature Communications, PMID: 25865119), and were converted in appropriate formats for GSEA (text format with .grp extension).
Preparation of the phenotype labels	The phenotype labels file contains the annotations for the different samples and defines the groups to be compared (text format with .cls extension)
For more information on data preparation	https://www.gsea-msigdb.org/gsea/doc/GSEAUserGuideFrame.html
Data processing	Gene Set Enrichment Analysis was performed using the Java desktop application GSEA version 4.0.3 downloaded from https://www.gsea-msigdb.org/gsea/login.jsp
Reference for GSEA	Subramanian, Tamayo, et al. (2005), PNAS 102, 15545-15550, http://www.broad.mit.edu/gsea/)
processed data files format and content	Each analysis is performed using the same phenotype file and dataset but differs in the gene set that is being considered. Each analysis is provided in a folder containing the corresponding output files (plots, tables and summary).
# Parameters used for GSEA. Generally the default/recommended parameters were used following the GSEA User guide. However, below are some details on the choice of parameter.
GSEA software parameters	NB: each output folder contains the detailed parameters used for the analysis in the index.html, Parameters section
Number of permutations =1000	default
Phenotype labels = Ambra1_Low vs Ambra1_High	we are interested in gene sets enriched in the Low AMBRA1 samples
Collapse = No_Collapse	use dataset as is because gene names are already included in the dataset
Permutation type= gene_set	recommended parameter for low number of samples (sample size <7). In this case phenotype permutation could also be performed but we wanted to keep the same parameters as for our own dataset.
Enrichment statistics = weighted	default
Metric for ranking genes = Signal2Noise	default
Gene list sorting mode = real	default
Gene list ordering mode = descending	default
Max size =500 (this was adjusted if some gene sets were larger than 500 genes)	default
Min size =15	default

## Sheet: METADATA_GSEA_TCGA
SERIES
# This section describes the overall experiment.
title	Gene Set Enrichment Analysis in Ambra1_High and Ambra1_Low melanoma patients
summary	Aim: Identify Ambra1-dependent regulation in melanoma development by comparing mRNA data from the TCGA-SKCM dataset of skin cutaneous melanoma patients that were categorized according to their Ambra1 mRNA levels in Ambra1_High or Ambra1_Low groups .
overall design	mRNA profiles of Ambra1_High and Ambra1_Low melanoma patients were compared. An arbitrary cut-off was selected to get appropriate sample size in each group (n=70). Each sample represents a different patient sample.
contributor	Valérie, Bodemeyer
SAMPLES
# This section lists and describes each of the biological Samples under investgation, as well as any protocols that are specific to individual Samples.
# Additional "processed data file" or "raw file" columns may be included.
Sample groups	title	organism	characteristics: tissue
L_1 to L_70	Ambra1_Low_Replicate1 to Replicate70	Homo Sapiens	skin cutaneous melanoma (SKCM)
H_1 to H_70	Ambra1_High_Replicate1 to Replicate70	Homo Sapiens	skin cutaneous melanoma (SKCM)
DATA PROCESSING PIPELINE
# Describe data processing steps
# For each step provide a description, as well as software name, version, parameters, if applicable.
# Include additional steps, as necessary.
Preparation of the dataset	Samples were ordered according to their Ambra1 mRNA levels. After exclusion of outliers, an arbitrary cut-off was chosen to have an appropriate sample size. The 15% lowest expressors and the 15% highest expressors were selected to be part of respectively the Ambra1_Low group and the Ambra1_High group
DATA FILES	The matrix obtained was then converted in .txt because the GSEA software requires a text format for the dataset file type
file name	file type
TCGA_SKCM_mRNA.csv	mRNAseq data from the TCGA-SKCM dataset containing data for 473 patient samples was downloaded 07/10/19 using TCGAbiolinks, an R/Bioconductor package. The script is provided.
TCGA_AMBRA1_groups.xlsx	Excel file with TCGA melanoma patients samples grouped according to their AMBRA1 mRNA levels
TCGA_selected_samples.xlsx	Excel file with 140 TCGA melanoma patient samles selected
TCGA_download_script.R	Script to download mRNAseq data from TCGA using TCGAbiolinks. The script includes pre-processing, filtering, normalization and log2 transformation steps.
Preparation of the gene sets	Gene sets were downloaded from the Molecular Signatures Database (MSigDB, HALLMARK gene set for EMT), EnrichR (ECM GO_00030198 and Focal adhesion GO_0005925) or published articles (Invasive Signature from Verfaillie 2015, Nature Communications, PMID: 25865119), and were converted in appropriate formats for GSEA (text format with .grp extension).
Preparation of the phenotype labels	The phenotype labels file contains the annotations for the different samples and defines the groups to be compared (text format with .cls extension)
For more information on data preparation	https://www.gsea-msigdb.org/gsea/doc/GSEAUserGuideFrame.html
Data processing	Gene Set Enrichment Analysis was performed using the Java desktop application GSEA version 4.0.3 downloaded from https://www.gsea-msigdb.org/gsea/login.jsp
Reference for GSEA	Subramanian, Tamayo, et al. (2005), PNAS 102, 15545-15550, http://www.broad.mit.edu/gsea/)
processed data files format and content	Each analysis is performed using the same phenotype file and dataset but differs in the gene set that is being considered. Each analysis is provided in a folder containing the corresponding output files (plots, tables and summary).
Reference for R	R Core Team (2019). R: A language and environment for statistical computing. R Foundation for Statistical Computing, Vienna, Austria. URL https://www.R-project.org/.
References for TCGAbiolinks	Colaprico A, Silva TC, Olsen C, Garofano L, Cava C, Garolini D, Sabedot T, Malta TM, Pagnotta SM, Castiglioni I, Ceccarelli M, Bontempi G, Noushmehr H (2015). “ TCGAbiolinks: An R/Bioconductor package for integrative analysis of TCGA data.” Nucleic Acids Research. doi: 10.1093/nar/gkv1507, http://doi.org/10.1093/nar/gkv1507.
	Silva, C T, Colaprico, Antonio, Olsen, Catharina, D'Angelo, Fulvio, Bontempi, Gianluca, Ceccarelli, Michele, Noushmehr, Houtan (2016). “TCGA Workflow: Analyze cancer genomics and epigenomics data using Bioconductor packages.” F1000Research, 5.
	Mounir, Mohamed, Lucchetta, Marta, Silva, C T, Olsen, Catharina, Bontempi, Gianluca, Chen, Xi, Noushmehr, Houtan, Colaprico, Antonio, Papaleo, Elena (2019). “New functionalities in the TCGAbiolinks package for the study and integration of cancer data from GDC and GTEx.” PLoS computational biology, 15(3), e1006701.
# Parameters used for GSEA. Generally the default/recommended parameters were used following the GSEA User guide. However, below are some details on the choice of parameter.
GSEA software parameters	NB: each output folder contains the detailed parameters used for the analysis in the index.html, Parameters section
Number of permutations =1000	default
Phenotype labels = KO vs WT	we are interested in gene sets enriched in the KO samples
Collapse = No_Collapse	use dataset as is because gene names are already included in the dataset
Permutation type= gene_set	recommended parameter for low number of samples (sample size <7). In this case phenotype permutation could also be performed but we wanted to keep the same parameters as for our own dataset.
Enrichment statistics = weighted	default
Metric for ranking genes = Signal2Noise	default
Gene list sorting mode = real	default
Gene list ordering mode = descending	default
Max size =500 (this was adjusted if some gene sets were larger than 500 genes)	default
Min size =15	default
