# Supplementary material for: Loss of Ambra1 promotes melanoma growth and invasion
Source: Nat Commun. 2021 May 5;12:2550. doi: 10.1038/s41467-021-22772-2 (PMC8100102; doi:10.1038/s41467-021-22772-2)
Supplement: Supplementary file 7 — Source Data [file 41467_2021_22772_MOESM7_ESM.zip]

Archive with 3 entries (2 files):
- Source Data/
- Source Data/Source data.xlsx
- Source Data/Uncropped WB.pdf
