# Supplementary material for: Loss of Ambra1 promotes melanoma growth and invasion
Source: Nat Commun. 2021 May 5;12:2550. doi: 10.1038/s41467-021-22772-2 (PMC8100102; doi:10.1038/s41467-021-22772-2)
Supplement: Supplementary file 7 — Source Data [file 41467_2021_22772_MOESM7_ESM.zip › Source Data/Source data.xlsx]

## Sheet: Fig 1b
Tumor weights
BPA+/+	0.1412	0.1412	0.0031	0.0392	0.01884	0.2617	0.1612	0.0366	0.0565	0.055	0.0879	0.126
BPA-/-	0.1381	0.0659	0.2301	0.2301	0.2589	0.306	0.34	0.403	0.2261	0.1005
Table Analyzed	Tumor weight
Column B	-/-
vs.	vs,
Column A	+/+
Mann Whitney test
P value	0.0053
Exact or approximate P value?	Exact
P value summary	**
Significantly different (P < 0.05)?	Yes
One- or two-tailed P value?	Two-tailed
Sum of ranks in column A,B	97 , 156
Mann-Whitney U	19
Difference between medians
Median of column A	0,07220, n=12
Median of column B	0,2301, n=10
Difference: Actual	0.1579
Difference: Hodges-Lehmann	0.1418

## Sheet: Fig 1c
days	BPA-/-											BPA+/+												BPA+/-
30		47.5742	73.6703		37.6991	31.4159	2.0944		13.09	68.1726		37.6991	6.28319	2.0944	4.71239	1.0472	4.71239				7.58695									14.2733	23.6038	36.92		4.50295
34	1.31947	65.4457	110.937	72.5708	113.097	87.9646	43.9823	3.14159	155.509	203.956	64.9095	87.9646	103.673		26.1799	26.1799	43.9823			14.0084	30.0839	3.48926		191.276	104.266	71.6545		69.7041	24.9526	32.5783	54.7161	59.4075	11.1966	18.4307
38	10.6814	107.992	261.255	103.446	169.646	87.9646	43.9823	4.71239	141.372	300.671	93.9022	134.041	94.2478	0.523599	31.4159	31.4159	43.9823	4.71239	66.7651	21.7566	58.4022	10.8071	16.8599	153.586	118.048	81.2887		103.027	36.4425	65.3451	84.9738	103.688	42.8827	39.5401
40	18.6045	149.226	313.52	148.807	345.575	188.496	100.531	6.28319	188.496		131.868	261.799	161.268	36.6519	56.5487	54.9779	87.9646	12.5664	75.66	51.4593	81.5704	12.6606	21.4675	213.302	181.289	120.637	7.51364	153.388	56.8314	70.3937	93.2016	147.781	52.7788	40.1778
42	23.1326	183.579	414.606	298.347	443.488	226.195	117.286	6.28319	287.979		140.084	261.799	226.195	43.9823	76.969	54.9779	87.9646	12.5664	128.164	96.0259	99.6466	25.5935	38.1704	362.414	200.559	155.116	13.391	257.692	88.1887	73.8903	126.999	153.745	78.1078	55.0328
Number of families	1
Number of comparisons per family	3
Alpha	0.05
Bonferroni's multiple comparisons test	Mean Diff,	95,00% CI of diff,	Below threshold?	Summary	Adjusted P Value
BPA-/- vs. BPA+/+	118.1	-2,187 to 238,4	Yes	***	0.0001	A-B
BPA-/- vs. BPA+/-	71.81	-50,93 to 194,6	Yes	*	0.0128	A-C
BPA+/+ vs. BPA+/-	-46.28	-163,5 to 70,98	No	ns	0.2425	B-C
Test details	Mean 1	Mean 2	Mean Diff,	SE of diff,	n1	n2	t	DF
BPA-/- vs. BPA+/+	214.1	96	118.1	47.43	10	12	2.49	30
BPA-/- vs. BPA+/-	214.1	142.3	71.81	48.4	10	11	1.484	30
BPA+/+ vs. BPA+/-	96	142.3	-46.28	46.24	12	11	1.001	30

## Sheet: Fig 1d
days after tumor induction	Braf/Pten/Ambra1-/-	Braf/Pten/Ambra1+/+	Braf/Pten/Ambra1+/-
37	1
39	1
40	1
42			1
42	1
43	1
44		1
44	1
45	1
45
47			1
47			1
47			1
49	1
52		1
52		1
54		1	1
54		1
56			1
56		1
57			1
58		1
59		1
59		1	1
61		1
71		1
Comparison of Survival Curves
Log-rank (Mantel-Cox) test (recommended)
Chi square	24.31
df	2
P value	<0,0001
P value summary	****
Are the survival curves sig different?	Yes
Logrank test for trend (recommended)
Chi square	4.229
df	1
P value	0.0397
P value summary	*
Sig. trend?	Yes
Gehan-Breslow-Wilcoxon test
Chi square	21.73
df	2
P value	<0,0001
P value summary	****
Are the survival curves sig different?	Yes

## Sheet: Fig 1e
days after tumor induction	sBPA-/-	sBPA+/+
31	1	0
31	1	0
31	1	0
31	1	0
35	1	0
35	1	0
35	1	0
35	1	0
38	1	0
42	1	0
52	1	0
52	1	0
52	1	0
52	1	0
98	1	0
100	0	0
Comparison of Survival Curves
Log-rank (Mantel-Cox) test
Chi square	17.31
df	1
P value	<0,0001
P value summary	****
Are the survival curves sig different?	Yes
Gehan-Breslow-Wilcoxon test
Chi square	14.21
df	1
P value	0.0002
P value summary	***
Are the survival curves sig different?	Yes
Median survival
sBPA-/-	36.5
sBPA+/+	Undefined
Hazard Ratio (Mantel-Haenszel)	A/B	B/A
Ratio (and its reciprocal)	10.05	0.0995
95% CI of ratio	3,389 to 29,81	0,03355 to 0,2951
Hazard Ratio (logrank)	A/B	B/A
Ratio (and its reciprocal)	Undefined	Undefined

## Sheet: Fig 1g
% pigmented area
BA+/+	10.918	6.063	11.388	11.688	9.643	8.903	7.159	12.31	8.752
BA-/-	12.386	24.305	32.984	23.932	27.341	12.793	8.973
Table Analyzed	% pigmented area
Column B	-/-
vs.	vs,
Column A	+/+
Mann Whitney test
P value	0.0033
Exact or approximate P value?	Exact
P value summary	**
Significantly different (P < 0.05)?	Yes
One- or two-tailed P value?	Two-tailed
Sum of ranks in column A,B	50 , 86
Mann-Whitney U	5
Difference between medians
Median of column A	9,643, n=9
Median of column B	23,93, n=7
Difference: Actual	14.29
Difference: Hodges-Lehmann	12.62

## Sheet: Fig 1i
BA+/+	9.07	12.11	7.04	4.46	6.32	8.27	11.2
BA-/-	17.24	26.12	23.35	20.9	22.56	30.41	28.28
Table Analyzed	% Ki67+ cells
Column B	-/-
vs.	vs,
Column A	+/+
Mann Whitney test
P value	0.006
Exact or approximate P value?	Exact
P value summary	**
Significantly different (P < 0.05)?	Yes
One- or two-tailed P value?	Two-tailed
Sum of ranks in column A,B	28 , 77
Mann-Whitney U	0
Difference between medians
Median of column A	8,270, n=7
Median of column B	23,35, n=7
Difference: Actual	15.08
Difference: Hodges-Lehmann	16.17

## Sheet: Fig 2b
% Ki67+
BPA+/+	13.86	15.13	7.778	5.416	10.9	1.571	2.634
BPA-/-	7.621	10.51	1.133	1.12	0.5242	0.9171	1.274
Table Analyzed	% Ki67+
Column B	-/-
vs.	vs,
Column A	+/+
Mann Whitney test
P value	0.0262
Exact or approximate P value?	Exact
P value summary	*
Significantly different (P < 0.05)?	Yes
One- or two-tailed P value?	Two-tailed
Sum of ranks in column A,B	70 , 35
Mann-Whitney U	7
Difference between medians
Median of column A	7,778, n=7
Median of column B	1,133, n=7
Difference: Actual	-6.645
Difference: Hodges-Lehmann	-4.499

## Sheet: Fig 2d
	BPA+/+							BPA-/-
≤ 2	9.877	29.1	11.65					20.23	12.86	19.19
≥ 4	7.993	5.929	2.632	6.022	5.168	2.271	1.861	7.621	10.51	1.133	1.274	1.12	0.5242	0.9171
Compare each cell mean with the other cell mean in that row
Number of families	1
Number of comparisons per family	2
Alpha	0.05
Bonferroni's multiple comparisons test	Predicted (LS) mean diff,	95,00% CI of diff,	Below threshold?	Summary	Adjusted P Value
BPA+/+ - BPA-/-
≤ 2	-0.551	-10,49 to 9,386	No	ns	>0,9999
≥ 4	1.254	-5,252 to 7,759	No	ns	>0,9999
≤ 2 - ≥ 4
BPA+/+	12.32	3,924 to 20,72	Yes	**	0.0045
BPA-/-	14.13	5,728 to 22,53	Yes	**	0.0015
Test details	Predicted (LS) mean 1	Predicted (LS) mean 2	Predicted (LS) mean diff,	SE of diff,	N1	N2	t	DF
BPA+/+ - BPA-/-
≤ 2	16.88	17.43	-0.551	4.018	3	3	0.1371	16
≥ 4	4.554	3.3	1.254	2.631	7	7	0.4766	16
≤ 2 - ≥ 4
BPA+/+	16.88	4.554	12.32	3.396	3	7	3.628	16
BPA-/-	17.43	3.3	14.13	3.396	3	7	4.16	16

## Sheet: Fig 2e
BPA+/+	1	0.563699	1.14823	0.780633
BPA-/-	3.76993	3.22817	4.40701	3.4343
Table Analyzed	Ccnd1 bulk tumors fold change
Column B	-/-
vs.	vs,
Column A	+/+
Unpaired t test
P value	<0,0001
P value summary	****
Significantly different (P < 0.05)?	Yes
One- or two-tailed P value?	Two-tailed
t, df	t=9,858, df=6
How big is the difference?
Mean of column A	0.8731
Mean of column B	3.71
Difference between means (B - A) ± SEM	2,837 ± 0,2878
95% confidence interval	2,133 to 3,541
R squared (eta squared)	0.9418
F test to compare variances
F, DFn, Dfd	4,068, 3, 3
P value	0.2793
P value summary	ns
Significantly different (P < 0.05)?	No
Data analyzed
Sample size, column A	4
Sample size, column B	4

## Sheet: Fig 2g
	BPA+/+						BPA-/-
p-c-myc-S62	1.06419	0.200579	0.76206	0.604851	0.189622	0.895673	1.92001	4.64308	3.27866	2.58693	0.393951	2.00903
Cyclin D	0.101979	0.227201	0.738326	0.0858775	0.406495	1.08704	3.11172	3.12274	4.26604	4.33763	5.45786	1.56969
Table Analyzed	p-c-myc intensity
Column B	-/-
vs.	vs,
Column A	+/+
Unpaired t test
P value	0.0117
P value summary	*
Significantly different (P < 0.05)?	Yes
One- or two-tailed P value?	Two-tailed
t, df	t=3,077, df=10
How big is the difference?
Mean of column A	0.6195
Mean of column B	2.472
Difference between means (B - A) ± SEM	1,852 ± 0,6019
95% confidence interval	0,5113 to 3,194
R squared (eta squared)	0.4864
F test to compare variances
F, DFn, Dfd	15,60, 5, 5
P value	0.0091
P value summary	**
Significantly different (P < 0.05)?	Yes
Data analyzed
Sample size, column A	6
Sample size, column B	6
Table Analyzed	cyclin D intensity
Column B	-/-
vs.	vs,
Column A	+/+
Unpaired t test
P value	0.0002
P value summary	***
Significantly different (P < 0.05)?	Yes
One- or two-tailed P value?	Two-tailed
t, df	t=5,602, df=10
How big is the difference?
Mean of column A	0.4412
Mean of column B	3.644
Difference between means (B - A) ± SEM	3,203 ± 0,5718
95% confidence interval	1,929 to 4,477
R squared (eta squared)	0.7583
F test to compare variances
F, DFn, Dfd	11,36, 5, 5
P value	0.0185
P value summary	*
Significantly different (P < 0.05)?	Yes
Data analyzed
Sample size, column A	6
Sample size, column B	6

[truncated: 66 more sheets: Fig 3f, Fig 3g, Fig 3h, Fig 3i, Fig 3k, Fig 4b, Fig 4d, Fig 4g, Fig 4h, Fig 5d, Fig 5e, Fig 5f, Fig 5g, Fig 5i, Fig 5j, Fig 5l, Fig 5m, Fig 5n, Fig 5o, Fig 6b …]
